# Supplementary material for: Spatio-temporal variation in oxidative status regulation in a small mammal
Source: PeerJ. 2019 Oct 8;7:e7801. doi: 10.7717/peerj.7801 (PMC6788435; doi:10.7717/peerj.7801)
Supplement: Datset S1 — SampleID ID of the blood test (there are several blood tests by chipmunks) Marker The marker name Value The value of the replicate (average of injections of the same replicate for MDA) Run The plate number (or lab day for MDA) in which the sample was located Duplicate For MDA only, duplicate ID (aliquots of the same blood sample that were prepared in parallel) Sit Time For MDA only, Time spent at room temperature in the HPLC queue Variance Variance between measurements of the same blood sample, for a given marker Hemo Hemolysis level of the plasma aliquot that generated the value (0 or 1). 1 means strong hemolysis. Note: This was not done for OXY, as the tubes were made almost empty and it was difficult to see the color of the plasma Since OXY was done overwhelmingly on remnants of other markers, the values for OXY were inferred from the other markers ID Screen identity Season Sampling period (P = end of May, E = end of June, A = end of August) Jjul Julian day of the blood test (1 = January 1st) Site Site Site on which the chipmunk was captured Sex Sex of the tamia Mass Net weight in grams of the chipmunk, just before the blood test AgeMin Known minimum age (adult chipmunks caught are considered one year old when first caught, juveniles are ”zero” year old) Botfly Number of botfly in the chipmunk at the time of blood sampling BleedMinutes Time in minutes for the blood test (the stopwatch starts when the claw is cut, but keep in mind that you still had to take the time to identify the front chipmunk) TrapHours Estimate of the time spent in the trap, in hours, before the blood test (approximate since the traps are visited every 2 hours) 4DegreesHours Time, in hours, that the blood passed at 4 degrees before being centrifuged and frozen (the target was ¡5h, some were exceeded) Minus15Hours Time in hours spent at -15 degrees before transfer to -80 [file peerj-07-7801-s001.xlsx]

## Sheet: DATA
SampleID	Marker	Value	Run	Duplicate	SitTime	Variance	Hemo	ID	Season	Jjul	Site	Sexe	Mass	AgeMin	Botfly	BleedMinutes	TrapHours	4DegreesHours	Minus15Hours
A-01	MDA	11.1604	2	B	3.08333	1.25443	0	L112	A	232	MV1	F	90	1	0	5	0.35	4.51667	51.6333
A-01	MDA	10.1117	4	F	5.38333	1.25443	0	L112	A	232	MV1	F	90	1	0	5	0.35	4.51667	51.6333
A-01	MDA	8.92183	4	G	1.88333	1.25443	0	L112	A	232	MV1	F	90	1	0	5	0.35	4.51667	51.6333
A-02	MDA	8.61327	4	G	3.48333	NA	0	J019	A	232	MV1	F	94	3	0	11	0.4	4.56667	51.5333
A-03	MDA	12.2678	3	D	4.65	5.10411	0	Skunk	A	232	MV1	M	81	1	0	4	0.8	4.25	51.45
A-03	MDA	9.0728	4	F	4.55	5.10411	0	Skunk	A	232	MV1	M	81	1	0	4	0.8	4.25	51.45
A-05	MDA	7.13274	5	H	20.9	NA	0	K026	A	232	MV1	F	77	2	0	5	1.23333	4.31667	50.95
A-06	MDA	8.81709	5	H	20.35	3.42641	0	J151	A	232	MV1	M	84	4	2	11	1.23333	4.43333	50.8333
A-06	MDA	6.1993	12	W	1.1	3.42641	0	J151	A	232	MV1	M	84	4	2	11	1.23333	4.43333	50.8333
A-07	MDA	7.88075	2	B	4.13333	1.82895	0	J094	A	232	MV1	F	88	4	0	7	1.55	4.21667	50.7333
A-07	MDA	9.66539	5	H	20.6167	1.82895	0	J094	A	232	MV1	F	88	4	0	7	1.55	4.21667	50.7333
A-07	MDA	10.5332	12	V	0	1.82895	0	J094	A	232	MV1	F	88	4	0	7	1.55	4.21667	50.7333
A-08	MDA	6.94779	6	K	2.7	NA	0	L014	A	232	MV1	M	94	2	0	14	1.55	4.3	50.65
A-09	MDA	10.476	7	L	16.4667	0.317885	0	L009	A	232	MV1	M	92	2	1	6	1.98333	4.25	50.2667
A-09	MDA	9.6786	7	M	15.0167	0.317885	0	L009	A	232	MV1	M	92	2	1	6	1.98333	4.25	50.2667
A-10	MDA	9.46157	7	L	14.1167	2.35511	0	K037	A	232	MV1	F	86	2	0	7	2	4.33333	50.1667
A-10	MDA	11.6319	7	M	13	2.35511	0	K037	A	232	MV1	F	86	2	0	7	2	4.33333	50.1667
A-11	MDA	6.71	6	J	2.83333	3.74092	0	I053	A	232	MV1	M	94	5	1	NA	NA	NA	50.1167
A-11	MDA	9.4453	12	W	8.8	3.74092	0	I053	A	232	MV1	M	94	5	1	NA	NA	NA	50.1167
A-13	MDA	9.31933	3	D	4.5	0.00778736	0	J057	A	232	MV1	F	98	4	0	7	1.51667	3.11667	49.8667
A-13	MDA	9.19453	6	K	0.683333	0.00778736	0	J057	A	232	MV1	F	98	4	0	7	1.51667	3.11667	49.8667
A-14	MDA	11.5048	3	D	2.03333	2.28859	0	J080	A	232	MV1	F	94	4	0	10	1.05	3.1	48.35
A-14	MDA	9.36532	6	J	1.1	2.28859	0	J080	A	232	MV1	F	94	4	0	10	1.05	3.1	48.35
A-15	MDA	11.6517	8	O	4.81667	7.57823	0	J055	A	232	MV1	M	102	4	0	3	0.566667	1.73333	48.2
A-15	MDA	7.75856	12	W	6.23333	7.57823	0	J055	A	232	MV1	M	102	4	0	3	0.566667	1.73333	48.2
A-16	MDA	7.93953	8	O	0.7	NA	0	J045	A	233	MV5	F	88	4	0	10	0.316667	3.48333	30.5333
A-17	MDA	9.62146	2	B	1.61667	0.303694	0	K005	A	233	MV5	M	89	3	0	10	0.716667	3.2	30.4167
A-17	MDA	10.374	8	N	0.133333	0.303694	0	K005	A	233	MV5	M	89	3	0	10	0.716667	3.2	30.4167
A-17	MDA	10.9572	8	O	5.1	0.303694	0	K005	A	233	MV5	M	89	3	0	10	0.716667	3.2	30.4167
A-17	MDA	10.4552	12	V	1.31667	0.303694	0	K005	A	233	MV5	M	89	3	0	10	0.716667	3.2	30.4167
A-18	MDA	8.6897	9	P	10.5	0.340857	0	L090	A	233	MV5	M	94	2	0	4	0.816667	3.21667	30.3
A-18	MDA	9.51536	9	Q	12.1667	0.340857	0	L090	A	233	MV5	M	94	2	0	4	0.816667	3.21667	30.3
A-19	MDA	8.93504	9	P	10.0167	0.555472	0	M004	A	233	MV5	M	86	1	NA	2	1.11667	3.1	30.1167
A-19	MDA	9.98905	9	Q	12.0333	0.555472	0	M004	A	233	MV5	M	86	1	NA	2	1.11667	3.1	30.1167
A-20	MDA	7.22238	9	Q	8.85	3.21094	0	L003	A	233	MV5	F	94	2	0	8	1.08333	3.48333	29.7667
A-20	MDA	5.28515	9	P	12.3833	3.21094	0	L003	A	233	MV5	F	94	2	0	8	1.08333	3.48333	29.7667
A-20	MDA	9.27238	12	V	2.9	3.21094	0	L003	A	233	MV5	F	94	2	0	8	1.08333	3.48333	29.7667
A-20	MDA	5.76254	12	W	8.51667	3.21094	0	L003	A	233	MV5	F	94	2	0	8	1.08333	3.48333	29.7667
A-21	MDA	6.86818	10	R	4.5	1.21612	0	H072	A	233	MV5	F	89	6	0	NA	NA	NA	29.65
A-21	MDA	9.07194	10	S	0.683333	1.21612	0	H072	A	233	MV5	F	89	6	0	NA	NA	NA	29.65
A-21	MDA	8.0471	12	V	4.21667	1.21612	0	H072	A	233	MV5	F	89	6	0	NA	NA	NA	29.65
A-22	MDA	7.67105	10	R	1.45	2.77246	0	L020	A	233	MV5	F	92	2	0	5	0.533333	2.3	29.5
A-22	MDA	5.75917	10	S	3.05	2.77246	0	L020	A	233	MV5	F	92	2	0	5	0.533333	2.3	29.5
A-22	MDA	9.82671	12	V	4.36667	2.77246	0	L020	A	233	MV5	F	92	2	0	5	0.533333	2.3	29.5
A-22	MDA	7.53623	12	W	8.1	2.77246	0	L020	A	233	MV5	F	92	2	0	5	0.533333	2.3	29.5
A-23	MDA	5.93925	10	R	0.133333	3.21695	0	L018	A	234	MV4	F	109	2	0	7	0.166667	3.2	2.13333
A-23	MDA	3.64845	10	S	1.25	3.21695	0	L018	A	234	MV4	F	109	2	0	7	0.166667	3.2	2.13333
A-23	MDA	7.18446	12	V	5.33333	3.21695	0	L018	A	234	MV4	F	109	2	0	7	0.166667	3.2	2.13333
A-24	MDA	5.8282	11	T	23.65	19.3152	0	L148	A	234	MV4	F	90	2	0	13	0.416667	3.03333	2.05
A-24	MDA	9.33756	11	U	23.1	19.3152	0	L148	A	234	MV4	F	90	2	0	13	0.416667	3.03333	2.05
A-24	MDA	14.629	12	V	7.68333	19.3152	0	L148	A	234	MV4	F	90	2	0	13	0.416667	3.03333	2.05
A-24	MDA	14.9235	12	W	6.51667	19.3152	0	L148	A	234	MV4	F	90	2	0	13	0.416667	3.03333	2.05
A-25	MDA	7.12254	11	T	21.9167	NA	1	L054	A	234	MV4	F	85	2	0	5	0.633333	2.91667	1.95
A-26	MDA	6.96551	3	D	1.68333	5.48197	0	L123	A	235	MV4	M	93	2	1	9	0.5	3.6	145.9
A-26	MDA	10.3798	11	T	19.55	5.48197	0	L123	A	235	MV4	M	93	2	1	9	0.5	3.6	145.9
A-26	MDA	12.0396	11	U	18.3167	5.48197	0	L123	A	235	MV4	M	93	2	1	9	0.5	3.6	145.9
A-26	MDA	11.8148	12	V	9.15	5.48197	0	L123	A	235	MV4	M	93	2	1	9	0.5	3.6	145.9
A-27	MDA	7.62015	2	B	1.1	13.0048	0	L122	A	235	MV4	F	85	2	0	10	0.75	1.41667	145.833
A-27	MDA	12.7201	11	T	19.1333	13.0048	0	L122	A	235	MV4	F	85	2	0	10	0.75	1.41667	145.833
A-28	MDA	9.5259	11	T	17.9667	2.82538	0	M011	A	237	MV1	M	97	1	0	3	0.516667	3.15	99
A-28	MDA	6.97098	11	U	16.5	2.82538	0	M011	A	237	MV1	M	97	1	0	3	0.516667	3.15	99
A-28	MDA	6.29317	12	V	1.73333	2.82538	0	M011	A	237	MV1	M	97	1	0	3	0.516667	3.15	99
A-28	MDA	5.71215	12	W	5.18333	2.82538	0	M011	A	237	MV1	M	97	1	0	3	0.516667	3.15	99
A-29	MDA	10.7645	3	D	4.78333	13.1526	0	J004	A	237	MV1	F	88	4	0	10	0.816667	3.08333	98.7667
A-29	MDA	5.74278	12	V	7.55	13.1526	0	J004	A	237	MV1	F	88	4	0	10	0.816667	3.08333	98.7667
A-29	MDA	3.72107	12	W	7.41667	13.1526	0	J004	A	237	MV1	F	88	4	0	10	0.816667	3.08333	98.7667
A-31	MDA	3.88214	12	V	3.31667	0.418619	1	L145	A	237	MV1	M	NA	1	0	10	1.15	2.66667	98.85
A-31	MDA	4.79714	12	W	0.133333	0.418619	1	L145	A	237	MV1	M	NA	1	0	10	1.15	2.66667	98.85
A-32	MDA	8.47594	12	V	6.36667	0.105107	0	M008	A	238	MV5	F	95	1	1	12	0.45	3.25	74.8
A-32	MDA	8.93444	12	W	7.83333	0.105107	0	M008	A	238	MV5	F	95	1	1	12	0.45	3.25	74.8
A-33	MDA	6.93458	4	F	5.93333	3.23351	0	L035	A	238	MV5	M	94	2	0	9	0.983333	2.85	74.6667
A-33	MDA	10.492	4	G	5.8	3.23351	0	L035	A	238	MV5	M	94	2	0	9	0.983333	2.85	74.6667
A-33	MDA	9.1706	12	V	5.81667	3.23351	0	L035	A	238	MV5	M	94	2	0	9	0.983333	2.85	74.6667
A-34	MDA	9.83147	4	F	4.41667	0.138123	0	M017	A	238	MV5	M	90	1	2	3	1.53333	2.41667	74.55
A-34	MDA	9.30588	4	G	2.25	0.138123	0	M017	A	238	MV5	M	90	1	2	3	1.53333	2.41667	74.55
A-35	MDA	8.24714	4	F	2.01667	0.0315006	0	L001	A	239	MV4	F	89	2	0	5	0.35	3.98333	51.5
A-35	MDA	7.99614	4	G	5.1	0.0315006	0	L001	A	239	MV4	F	89	2	0	5	0.35	3.98333	51.5
A-36	MDA	10.7614	3	D	1.13333	NA	0	L049	A	239	MV4	F	95	2	0	11	0.666667	3.73333	51.4333
A-37	MDA	7.04623	2	B	4.26667	0.934776	0	L071	A	239	MV4	M	96	2	2	7	1.8	2.71667	51.3167
A-37	MDA	8.96618	5	H	20.75	0.934776	0	L071	A	239	MV4	M	96	2	2	7	1.8	2.71667	51.3167
A-37	MDA	7.80698	12	V	0.55	0.934776	0	L071	A	239	MV4	M	96	2	2	7	1.8	2.71667	51.3167
A-38	MDA	8.96051	5	H	16.1833	NA	0	L043	A	239	MV4	F	92	2	0	9	0.683333	1.91667	51.2333
A-39	MDA	12.2348	7	L	13.2833	0.857699	0	K061	A	239	MV4	F	90	2	0	NA	1.01667	1.63333	51.1833
A-39	MDA	13.5446	7	M	13.9667	0.857699	0	K061	A	239	MV4	F	90	2	0	NA	1.01667	1.63333	51.1833
A-40	MDA	10.0348	3	D	6.25	0.513919	0	L135	A	239	MV4	F	80	1	0	10	1.26667	1.48333	51.0833
A-40	MDA	9.70125	7	L	16.05	0.513919	0	L135	A	239	MV4	F	80	1	0	10	1.26667	1.48333	51.0833
A-40	MDA	8.66045	7	M	16.6833	0.513919	0	L135	A	239	MV4	F	80	1	0	10	1.26667	1.48333	51.0833
A-41	MDA	10.7477	7	L	14.4667	0.0116839	0	J032	A	239	MV4	M	95	4	0	11	0.466667	1.36667	48
A-41	MDA	10.9006	7	M	17.7167	0.0116839	0	J032	A	239	MV4	M	95	4	0	11	0.466667	1.36667	48
A-44	MDA	11.8782	6	K	0.833333	NA	0	M007	A	240	MV1	M	85	1	0	12	1.5	3.48333	26.2667
A-45	MDA	11.4979	8	N	0	0.555472	0	L012	A	240	MV1	F	90	2	1	8	0.6	2.58333	26.0667
A-45	MDA	12.5519	8	O	3.91667	0.555472	0	L012	A	240	MV1	F	90	2	1	8	0.6	2.58333	26.0667
A-46	MDA	7.07801	8	O	0.966667	0.12131	0	Elgros	A	240	MV1	M	102	1	0	NA	NA	NA	25.95
A-46	MDA	6.58545	8	N	2.95	0.12131	0	Elgros	A	240	MV1	M	102	1	0	NA	NA	NA	25.95
A-47	MDA	8.75223	2	B	1.75	3.1165	0	L011	A	240	MV1	M	97	2	0	2	1.7	1.68333	25.8667
A-47	MDA	11.9725	8	N	1.73333	3.1165	0	L011	A	240	MV1	M	97	2	0	2	1.7	1.68333	25.8667
A-47	MDA	9.10866	8	O	5.51667	3.1165	0	L011	A	240	MV1	M	97	2	0	2	1.7	1.68333	25.8667
A-48	MDA	10.2174	9	P	9.88333	0.358213	0	L021	A	241	MV5	M	97	2	0	12	0.4	3.26667	3.58333
A-48	MDA	9.37098	9	Q	10.65	0.358213	0	L021	A	241	MV5	M	97	2	0	12	0.4	3.26667	3.58333
A-49	MDA	6.87001	3	D	3.16667	0.2918	0	K007	A	241	MV5	F	94	3	0	5	0.9	2.93333	3.41667
A-49	MDA	6.39106	9	Q	11.2	0.2918	0	K007	A	241	MV5	F	94	3	0	5	0.9	2.93333	3.41667
A-49	MDA	5.79187	9	P	12.9333	0.2918	0	K007	A	241	MV5	F	94	3	0	5	0.9	2.93333	3.41667
A-50	MDA	5.71183	3	D	2.31667	6.8126	0	M001	A	241	MV5	M	88	1	2	12	1.31667	2.61667	3.31667
A-50	MDA	9.40307	9	P	11.3333	6.8126	0	M001	A	241	MV5	M	88	1	2	12	1.31667	2.61667	3.31667
A-51	MDA	12.1844	10	R	2.56667	NA	1	L120	A	246	MV4	M	88	2	0	0	0.733333	4.15	NA
A-52	MDA	9.50939	10	S	3.6	4.80268e-06	0	J013	A	246	MV4	M	88	4	0	12	0.416667	1.25	NA
A-52	MDA	9.51249	12	V	4.01667	4.80268e-06	0	J013	A	246	MV4	M	88	4	0	12	0.416667	1.25	NA
E-01	MDA	9.72141	3	D	6.11667	1.71061	0	M008	E	171	MV5	F	96	1	0	3	0.783333	4.98333	49.4833
E-01	MDA	7.2426	11	T	19	1.71061	0	M008	E	171	MV5	F	96	1	0	3	0.783333	4.98333	49.4833
E-01	MDA	9.2055	11	U	18.45	1.71061	0	M008	E	171	MV5	F	96	1	0	3	0.783333	4.98333	49.4833
E-02	MDA	11.0536	11	T	18.8667	0.968678	0	K005	E	171	MV5	M	92	3	0	10	0.8	3.41667	49.0333
E-02	MDA	12.4455	11	U	21.7833	0.968678	0	K005	E	171	MV5	M	92	3	0	10	0.8	3.41667	49.0333
E-03	MDA	7.95693	11	T	17.55	2.04309	0	L035	E	171	MV5	M	90	2	0	8	1.11667	3.18333	48.95
E-03	MDA	9.97836	11	U	17.8167	2.04309	0	L035	E	171	MV5	M	90	2	0	8	1.11667	3.18333	48.95
E-04	MDA	8.1773	2	B	1.88333	0.871944	0	H072	E	171	MV5	F	87	6	0	2	1.5	2.91667	48.8333
E-04	MDA	8.18128	11	T	13.45	0.871944	0	H072	E	171	MV5	F	87	6	0	2	1.5	2.91667	48.8333
E-04	MDA	6.56194	12	V	5.46667	0.871944	0	H072	E	171	MV5	F	87	6	0	2	1.5	2.91667	48.8333
E-05	MDA	8.53756	3	D	4.08333	0.00740381	0	L141	E	171	MV5	M	87	2	0	4	0.466667	2.2	48.5833
E-05	MDA	8.65925	11	U	18.1	0.00740381	0	L141	E	171	MV5	M	87	2	0	4	0.466667	2.2	48.5833
E-06	MDA	8.6212	12	V	3.46667	0.738596	1	L003	E	171	MV5	F	91	2	0	11	0.683333	2.06667	48.5
E-06	MDA	9.8366	12	W	5.05	0.738596	1	L003	E	171	MV5	F	91	2	0	11	0.683333	2.06667	48.5
E-07	MDA	7.18489	2	B	2.58333	0.100878	0	L001	E	172	MV4	F	83	2	0	2	0.216667	5.01667	27.7667
E-07	MDA	7.63406	12	V	1.45	0.100878	0	L001	E	172	MV4	F	83	2	0	2	0.216667	5.01667	27.7667
E-08	MDA	8.15817	3	D	7.63333	0.0740048	0	M009	E	172	MV4	F	85	1	0	1	0.4	5.2	27.4
E-08	MDA	8.56325	4	F	3.71667	0.0740048	0	M009	E	172	MV4	F	85	1	0	1	0.4	5.2	27.4
E-08	MDA	8.04616	4	G	3.98333	0.0740048	0	M009	E	172	MV4	F	85	1	0	1	0.4	5.2	27.4
E-09	MDA	8.75936	1	A	2.38333	NA	0	L053	E	172	MV4	F	87	1	0	10	0.533333	5.25	27.2167
E-10	MDA	4.14126	2	B	0.75	0.0904112	0	M010	E	172	MV4	F	86	1	0	11	0.916667	4.98333	27.1
E-10	MDA	4.74163	4	F	2.51667	0.0904112	0	M010	E	172	MV4	F	86	1	0	11	0.916667	4.98333	27.1
E-10	MDA	4.41137	4	G	3.21667	0.0904112	0	M010	E	172	MV4	F	86	1	0	11	0.916667	4.98333	27.1
E-11	MDA	8.13776	11	U	22.2	NA	0	L121	E	172	MV4	M	93	2	0	2	1.26667	4.25	27.4833
E-13	MDA	7.993	4	F	1.66667	0.770243	0	L094	E	172	MV4	M	86	1	0	9	1.45	4.51667	27.0333
E-13	MDA	6.75184	4	G	0.633333	0.770243	0	L094	E	172	MV4	M	86	1	0	9	1.45	4.51667	27.0333
E-14	MDA	7.4998	5	H	18.0167	0.0680627	0	L018	E	172	MV4	F	91	2	0	11	1.76667	4.26667	26.9667
E-14	MDA	7.86876	5	I	0.116667	0.0680627	0	L018	E	172	MV4	F	91	2	0	11	1.76667	4.26667	26.9667
E-15	MDA	8.85143	12	V	1.58333	NA	0	K011	E	172	MV4	M	97	3	0	11	1.76667	4.66667	26.5667
E-16	MDA	8.09145	5	H	16.05	0.793448	0	J013	E	172	MV4	M	92	4	0	11	2.13333	4.31667	26.55
E-16	MDA	9.35117	5	I	3.68333	0.793448	0	J013	E	172	MV4	M	92	4	0	11	2.13333	4.31667	26.55
E-17	MDA	6.81956	1	A	0	NA	0	L049	E	172	MV4	F	94	2	0	11	2.13333	4.56667	26.3
E-18	MDA	7.41582	5	H	19.2	0.109085	0	L122	E	172	MV4	F	80	2	0	10	2.53333	4	26.4667
E-18	MDA	6.94874	5	I	18.85	0.109085	0	L122	E	172	MV4	F	80	2	0	10	2.53333	4	26.4667
E-20	MDA	9.48705	7	L	17.3667	NA	0	L071	E	172	MV4	M	96	2	0	14	2.96667	4.03333	26
E-22	MDA	11.6375	7	L	15.9167	0.395055	0	L054	E	172	MV4	F	85	2	0	11	3.53333	3.6	25.8667
E-22	MDA	10.7487	7	M	16.8167	0.395055	0	L054	E	172	MV4	F	85	2	0	11	3.53333	3.6	25.8667
E-23	MDA	7.72466	1	A	2.16667	NA	0	J032	E	172	MV4	M	99	4	0	15	3.51667	3.76667	25.7167
E-24	MDA	8.22165	3	D	5.7	2.54947	0	M002	E	172	MV4	F	95	1	0	9	1.51667	3.4	25.5833
E-24	MDA	10.4797	6	K	5.38333	2.54947	0	M002	E	172	MV4	F	95	1	0	9	1.51667	3.4	25.5833
E-25	MDA	10.4288	6	K	2	NA	1	L148	E	172	MV4	F	84	2	0	0	2.26667	3.21667	25.5167
E-26	MDA	8.72536	1	A	1.23333	NA	0	L043	E	172	MV4	F	88	2	0	11	2	1.91667	23.0833
E-27	MDA	7.63252	2	B	3.5	3.7198	0	J055	E	174	MV1	M	100	4	0	8	0.25	4.71667	76.5333
E-27	MDA	11.4318	8	O	2.8	3.7198	0	J055	E	174	MV1	M	100	4	0	8	0.25	4.71667	76.5333
E-27	MDA	8.95485	8	N	3.5	3.7198	0	J055	E	174	MV1	M	100	4	0	8	0.25	4.71667	76.5333
E-28	MDA	9.31814	9	Q	8.7	1.9387	0	Skunk	E	174	MV1	M	82	1	0	4	0.483333	4.53333	76.4833
E-28	MDA	7.16105	9	P	12.65	1.9387	0	Skunk	E	174	MV1	M	82	1	0	4	0.483333	4.53333	76.4833
E-28	MDA	9.70616	12	V	3.05	1.9387	0	Skunk	E	174	MV1	M	82	1	0	4	0.483333	4.53333	76.4833
E-28	MDA	10.384	12	W	3.6	1.9387	0	Skunk	E	174	MV1	M	82	1	0	4	0.483333	4.53333	76.4833
E-29	MDA	6.85028	3	D	1.9	12.1326	0	K013	E	174	MV1	M	99	3	0	2	0.716667	4.41667	76.3667
E-29	MDA	11.7762	8	O	3.21667	12.1326	0	K013	E	174	MV1	M	99	3	0	2	0.716667	4.41667	76.3667
E-30	MDA	6.39803	1	A	3	NA	0	L026	E	174	MV1	M	85	2	0	12	0.75	4.48333	76.2667
E-31	MDA	8.90043	1	A	0.2	NA	0	L012	E	174	MV1	F	88	2	0	12	1.05	4.33333	76.1167
E-32	MDA	6.68655	1	A	2.8	NA	0	L110	E	174	MV1	M	88	2	0	10	1.05	4.38333	76.0667
E-33	MDA	9.2587	8	O	0.283333	0.572509	1	J004	E	174	MV1	F	88	4	0	12	1.45	4.05	76
E-33	MDA	8.18864	8	N	3.78333	0.572509	1	J004	E	174	MV1	F	88	4	0	12	1.45	4.05	76
E-34	MDA	6.97022	11	T	13	0.0595672	0	J094	E	174	MV1	F	87	4	0	11	1.46667	4.13333	75.9
E-34	MDA	7.31538	11	U	15.5333	0.0595672	0	J094	E	174	MV1	F	87	4	0	11	1.46667	4.13333	75.9
E-35	MDA	7.43092	9	P	11.6167	0.00490834	0	J080	E	174	MV1	F	99	4	0	9	1.81667	4.06667	75.6167
E-35	MDA	7.53	9	Q	13.0667	0.00490834	0	J080	E	174	MV1	F	99	4	0	9	1.81667	4.06667	75.6167
E-36	MDA	6.14785	10	R	2.7	NA	1	K037	E	174	MV1	F	88	2	0	12	0.2	3.75	75.55
E-37	MDA	6.57412	9	Q	13.2167	NA	0	M007	E	174	MV1	M	87	1	0	4	0.5	3.53333	75.4667
E-38	MDA	8.07345	2	B	2.03333	1.27566	0	L009	E	174	MV1	M	95	2	0	3	0.716667	3.63333	75.15
E-38	MDA	6.18386	10	R	3.31667	1.27566	0	L009	E	174	MV1	M	95	2	0	3	0.716667	3.63333	75.15
E-38	MDA	5.9475	10	S	1.73333	1.27566	0	L009	E	174	MV1	M	95	2	0	3	0.716667	3.63333	75.15
E-38	MDA	5.51749	12	V	2.28333	1.27566	0	L009	E	174	MV1	M	95	2	0	3	0.716667	3.63333	75.15
E-39	MDA	6.7311	2	B	2.3	0.511988	0	M006	E	174	MV1	M	105	1	0	2	0.766667	3.33333	75.4
E-39	MDA	6.06081	10	R	0.966667	0.511988	0	M006	E	174	MV1	M	105	1	0	2	0.766667	3.33333	75.4
E-39	MDA	5.01633	10	S	4.01667	0.511988	0	M006	E	174	MV1	M	105	1	0	2	0.766667	3.33333	75.4
E-39	MDA	5.69832	12	V	3.18333	0.511988	0	M006	E	174	MV1	M	105	1	0	2	0.766667	3.33333	75.4
E-40	MDA	9.29554	11	T	16.85	1.50216	0	J019	E	174	MV1	F	85	3	0	10	0.966667	3.46667	75.0667
E-40	MDA	11.0288	11	U	17	1.50216	0	J019	E	174	MV1	F	85	3	0	10	0.966667	3.46667	75.0667
E-41	MDA	9.28504	11	T	20.05	1.14072	0	J026	E	174	MV1	F	94	4	0	10	0.966667	3.76667	74.7667
E-41	MDA	7.77459	11	U	24.1333	1.14072	0	J026	E	174	MV1	F	94	4	0	10	0.966667	3.76667	74.7667
E-42	MDA	6.97248	11	T	13.1833	0.0408641	0	J017	E	174	MV1	F	87	3	0	9	1.3	3.2	75
E-42	MDA	6.68659	11	U	15.05	0.0408641	0	J017	E	174	MV1	F	87	3	0	9	1.3	3.2	75
E-43	MDA	8.50768	11	T	24.2667	2.57939	1	L024	E	174	MV1	F	86	2	0	10	1.28333	3.61667	74.6
E-43	MDA	6.23639	11	U	24.6167	2.57939	1	L024	E	174	MV1	F	86	2	0	10	1.28333	3.61667	74.6
E-44	MDA	9.96185	11	T	17.6833	0.95204	0	I054	E	174	MV1	M	100	5	0	10	1.68333	3.11667	74.7
E-44	MDA	11.3417	11	U	18.7167	0.95204	0	I054	E	174	MV1	M	100	5	0	10	1.68333	3.11667	74.7
E-45	MDA	6.73387	12	V	2.76667	0.106015	0	K014	E	174	MV1	M	93	3	0	11	1.63333	3.31667	74.55
E-45	MDA	7.19434	12	W	4.63333	0.106015	0	K014	E	174	MV1	M	93	3	0	11	1.63333	3.31667	74.55
E-46	MDA	7.07196	1	A	1.66667	NA	0	L021	E	175	MV5	M	95	2	0	13	0.4	3.31667	56.0333
E-47	MDA	6.27916	11	T	14.5	0.109964	0	M001	E	175	MV5	M	86	1	0	2	0.833333	2.95	55.9667
E-47	MDA	5.81019	11	U	16.3667	0.109964	0	M001	E	175	MV5	M	86	1	0	2	0.833333	2.95	55.9667
E-48	MDA	7.27508	1	A	0.616667	NA	0	J111	E	175	MV5	M	99	4	0	12	0.983333	2.9	55.8667
E-49	MDA	8.78918	12	V	7.13333	0.01781	0	L090	E	175	MV5	M	95	2	0	6	1.33333	2.65	55.7667
E-49	MDA	8.97791	12	W	1.86667	0.01781	0	L090	E	175	MV5	M	95	2	0	6	1.33333	2.65	55.7667
E-50	MDA	9.52435	12	W	5.95	NA	0	L004	E	175	MV5	M	88	2	0	11	1.55	2.53333	55.6667
E-51	MDA	9.56537	5	I	3	NA	0	L101	E	176	MV4	M	97	2	0	1	1.5	4.63333	29.3667
E-53	MDA	9.60972	4	F	4.68333	0.234224	0	J149	E	176	MV4	F	96	4	0	10	0.816667	4.01667	29.1667
E-53	MDA	10.2942	4	G	0.833333	0.234224	0	J149	E	176	MV4	F	96	4	0	10	0.816667	4.01667	29.1667
E-54	MDA	8.63554	2	B	2.43333	0.616112	0	L135	E	176	MV4	F	80	1	0	4	1.6	1.33333	29.0667
E-54	MDA	9.7456	5	H	19.6167	0.616112	0	L135	E	176	MV4	F	80	1	0	4	1.6	1.33333	29.0667
E-55	MDA	9.29078	4	F	4.96667	0.467739	0	L104	E	176	MV4	F	89	2	0	9	0.433333	3.73333	25.8333
E-55	MDA	8.32358	4	G	5.51667	0.467739	0	L104	E	176	MV4	F	89	2	0	9	0.433333	3.73333	25.8333
E-56	MDA	14.4561	7	L	17.1	0.0461602	1	L052	E	176	MV4	F	81	1	0	13	0.95	3.3	25.75
E-56	MDA	14.1523	7	M	14.7333	0.0461602	1	L052	E	176	MV4	F	81	1	0	13	0.95	3.3	25.75
E-57	MDA	12.1924	7	L	16.2	0.537714	0	L019	E	176	MV4	F	84	2	0	10	0.7	2.65	25.65
E-57	MDA	11.1554	7	M	13.5667	0.537714	0	L019	E	176	MV4	F	84	2	0	10	0.7	2.65	25.65
E-58	MDA	6.4156	7	M	13.8333	NA	0	L124	E	176	MV4	F	85	2	0	2	0.866667	1.6	25.5333
E-59	MDA	10.5798	6	J	0.133333	0.517361	0	J057	E	177	MV1	F	91	4	0	13	0.416667	4.98333	4.6
E-59	MDA	9.56254	6	K	3.18333	0.517361	0	J057	E	177	MV1	F	91	4	0	13	0.416667	4.98333	4.6
E-60	MDA	4.59562	3	D	1.41667	0.000124679	0	L011	E	177	MV1	M	93	2	0	10	0.733333	4.75	4.51667
E-60	MDA	4.61141	8	N	4.05	0.000124679	0	L011	E	177	MV1	M	93	2	0	10	0.733333	4.75	4.51667
E-61	MDA	6.94366	3	D	7.05	0.00637001	0	L007	E	177	MV1	M	89	2	0	4	1.05	4.51667	4.43333
E-61	MDA	6.83078	6	J	4.76667	0.00637001	0	L007	E	177	MV1	M	89	2	0	4	1.05	4.51667	4.43333
E-62	MDA	8.22733	6	K	5.53333	NA	0	Elgros	E	177	MV1	M	102	1	0	10	1.41667	4.23333	4.35
E-63	MDA	15.1289	8	N	3.63333	1.37279	0	L112	E	177	MV1	F	84	1	0	NA	NA	NA	3.85
E-63	MDA	13.4719	8	O	4.96667	1.37279	0	L112	E	177	MV1	F	84	1	0	NA	NA	NA	3.85
E-64	MDA	7.12872	3	D	1	4.43344	0	J048	E	177	MV1	M	91	4	0	8	0.733333	4.38333	3.38333
E-64	MDA	10.225	8	N	1.6	4.43344	1	J048	E	177	MV1	M	91	4	0	8	0.733333	4.38333	3.38333
E-64	MDA	11.1487	8	O	2.6	4.43344	1	J048	E	177	MV1	M	91	4	0	8	0.733333	4.38333	3.38333
E-65	MDA	7.31162	2	B	4.55	0.240311	0	L014	E	177	MV1	M	91	2	0	5	1.06667	4.15	3.28333
E-65	MDA	6.98459	9	Q	10.3	0.240311	0	L014	E	177	MV1	M	91	2	0	5	1.06667	4.15	3.28333
E-65	MDA	6.34766	9	P	13.6167	0.240311	0	L014	E	177	MV1	M	91	2	0	5	1.06667	4.15	3.28333
E-66	MDA	5.30023	3	D	3.03333	1.22361	0	J007	E	177	MV1	F	NA	4	0	NA	NA	NA	3.18333
E-66	MDA	6.03079	10	R	2	1.22361	0	J007	E	177	MV1	F	NA	4	0	NA	NA	NA	3.18333
E-66	MDA	3.85704	10	S	2.28333	1.22361	0	J007	E	177	MV1	F	NA	4	0	NA	NA	NA	3.18333
E-67	MDA	8.52044	11	T	23.2333	1.13167	0	J043	E	177	MV1	F	94	4	0	1	0.516667	3.4	3.08333
E-67	MDA	10.0249	11	U	22.5333	1.13167	0	J043	E	177	MV1	F	94	4	0	1	0.516667	3.4	3.08333
E-68	MDA	9.14693	3	D	2.61667	0.166747	0	L111	E	177	MV1	F	93	2	0	3	0.65	3.5	2.85
E-68	MDA	8.34411	11	T	20.7333	0.166747	0	L111	E	177	MV1	F	93	2	0	3	0.65	3.5	2.85
E-68	MDA	8.61573	11	U	22.6833	0.166747	0	L111	E	177	MV1	F	93	2	0	3	0.65	3.5	2.85
E-69	MDA	6.98648	9	P	9.25	0.0854091	0	L152	E	177	MV1	M	82	1	0	11	0.866667	2.33333	3.8
E-69	MDA	7.39978	9	Q	13.35	0.0854091	0	L152	E	177	MV1	M	82	1	0	11	0.866667	2.33333	3.8
E-70	MDA	5.94976	11	T	20.1833	NA	1	I053	E	177	MV1	M	91	5	0	10	1.2	3.1	2.7
E-71	MDA	6.80719	3	D	5.05	0.625248	0	M011	E	177	MV1	M	98	1	0	2	1.15	4.78333	4.06667
E-71	MDA	6.05706	10	R	0	0.625248	0	M011	E	177	MV1	M	98	1	0	2	1.15	4.78333	4.06667
E-71	MDA	5.22642	10	S	2.15	0.625248	0	M011	E	177	MV1	M	98	1	0	2	1.15	4.78333	4.06667
E-72	MDA	9.923	9	P	9.11667	1.98679	0	J151	E	177	MV1	M	91	4	0	10	1.4	4.6	4
E-72	MDA	7.848	9	Q	11.8833	1.98679	0	J151	E	177	MV1	M	91	4	0	10	1.4	4.6	4
E-72	MDA	7.23288	12	W	0.266667	1.98679	0	J151	E	177	MV1	M	91	4	0	10	1.4	4.6	4
E-73	MDA	3.97996	12	V	2.15	NA	0	K007	E	178	MV5	F	94	3	0	10	0.916667	4.5	73.5
E-74	MDA	15.9829	2	B	0	3.93507	0	L120	E	179	MV4	M	92	2	0	3	0.65	3.83333	52.2667
E-74	MDA	17.3395	12	V	5.68333	3.93507	0	L120	E	179	MV4	M	92	2	0	3	0.65	3.83333	52.2667
E-74	MDA	13.4324	12	W	7.96667	3.93507	0	L120	E	179	MV4	M	92	2	0	3	0.65	3.83333	52.2667
E-75	MDA	8.31093	12	W	3.88333	NA	0	L139	E	179	MV4	M	NA	2	0	10	1.15	3.38333	52.2167
E-76	MDA	9.51137	3	D	4.36667	16.8669	0	I089	E	179	MV4	M	88	5	0	5	1.5	1.6	52.15
E-76	MDA	3.70328	12	W	8.25	16.8669	0	I089	E	179	MV4	M	88	5	0	5	1.5	1.6	52.15
P-01	MDA	8.23005	11	T	16.1	0.570035	0	L021	P	146	MV5	M	NA	2	0	6	0.466667	4.86667	5.33333
P-01	MDA	7.16231	11	U	14.7667	0.570035	0	L021	P	146	MV5	M	NA	2	0	6	0.466667	4.86667	5.33333
P-02	MDA	8.95038	11	T	14.6333	NA	0	L090	P	146	MV5	M	92	2	0	10	0.716667	4.61667	5.33333
P-03	MDA	6.80815	11	T	15.1833	0.114946	0	L141	P	146	MV5	M	85	2	0	2	0.933333	4.4	5.33333
P-03	MDA	7.28762	11	U	14.35	0.114946	0	L141	P	146	MV5	M	85	2	0	2	0.933333	4.4	5.33333
P-04	MDA	9.13603	8	O	1.45	1.30486	0	L004	P	146	MV5	M	88	2	0	4	1.08333	4.25	5.33333
P-04	MDA	7.52056	8	N	2.01667	1.30486	0	L004	P	146	MV5	M	88	2	0	4	1.08333	4.25	5.33333
P-05	MDA	11.8791	4	G	4.13333	NA	1	H072	P	146	MV5	F	82	6	0	7	1.31667	4.01667	5.33333
P-06	MDA	12.5944	4	F	3.86667	1.01107	1	L003	P	146	MV5	F	87	2	0	12	1.56667	3.76667	5.33333
P-06	MDA	11.1723	4	G	0.416667	1.01107	1	L003	P	146	MV5	F	87	2	0	12	1.56667	3.76667	5.33333
P-07	MDA	7.848	5	H	15.9167	1.70679	1	K005	P	146	MV5	M	87	3	0	9	1.85	3.48333	5.33333
P-07	MDA	9.69559	5	I	16.6833	1.70679	1	K005	P	146	MV5	M	87	3	0	9	1.85	3.48333	5.33333
P-08	MDA	7.29315	5	H	18.7167	NA	1	J111	P	146	MV5	M	98	4	0	11	2.13333	3.2	5.33333
P-09	MDA	10.2127	5	I	20.2	NA	1	L130	P	146	MV5	F	75	2	0	13	0.45	3.46667	4.75
P-10	MDA	10.392	7	L	16.3333	NA	0	L089	P	146	MV5	M	90	2	0	10	0.783333	3.13333	4.75
P-11	MDA	7.31957	7	M	13.4167	NA	0	L035	P	146	MV5	M	84	2	0	12	1.05	2.86667	4.75
P-12	MDA	9.34173	7	L	14.6	NA	0	L087	P	146	MV5	F	75	1	0	11	1.4	2.51667	4.75
P-13	MDA	6.85721	6	J	5.66667	0.44076	0	M001	P	146	MV5	M	84	1	0	8	1.76667	2.15	4.75
P-13	MDA	7.7961	6	K	4.63333	0.44076	0	M001	P	146	MV5	M	84	1	0	8	1.76667	2.15	4.75
P-14	MDA	13.0275	6	J	2.41667	NA	0	L142	P	146	MV5	M	91	1	0	8	0.366667	1.96667	1.33333
P-15	MDA	9.1766	6	K	1.45	NA	0	J045	P	146	MV5	F	85	4	0	10	0.666667	1.66667	1.33333
P-16	MDA	8.50947	8	O	4.4	NA	0	L020	P	146	MV5	F	79	2	0	10	0.916667	1.41667	1.33333
P-17	MDA	7.69136	8	N	4.68333	NA	0	L007	P	147	MV1	M	89	2	0	7	0.35	4.38333	7.68333
P-18	MDA	7.13746	8	N	1.31667	0.349481	0	J019	P	147	MV1	F	82	3	0	5	0.716667	4.11667	7.58333
P-18	MDA	6.30142	8	O	5.23333	0.349481	0	J019	P	147	MV1	F	82	3	0	5	0.716667	4.11667	7.58333
P-19	MDA	9.95414	9	Q	10.1667	NA	1	K014	P	147	MV1	M	92	3	0	3	1.06667	3.9	7.45
P-20	MDA	5.7796	9	Q	10.7833	0.411152	0	I053	P	147	MV1	M	90	5	0	4	1.48333	3.85	7.08333
P-20	MDA	4.87279	9	P	13.4833	0.411152	0	I053	P	147	MV1	M	90	5	0	4	1.48333	3.85	7.08333
P-21	MDA	9.34551	9	Q	11.75	NA	0	Elgros	P	147	MV1	M	102	1	0	1	0.383333	3.06667	6.96667
P-22	MDA	5.60235	10	R	3.18333	0.00575657	0	J057	P	147	MV1	F	83	4	0	1	0.733333	2.81667	6.86667
P-22	MDA	5.49505	10	S	3.73333	0.00575657	0	J057	P	147	MV1	F	83	4	0	1	0.733333	2.81667	6.86667
P-23	MDA	4.42055	10	R	1.86667	0.709892	0	L014	P	147	MV1	M	90	2	0	7	0.966667	2.85	6.6
P-23	MDA	3.22901	10	S	0.416667	0.709892	0	L014	P	147	MV1	M	90	2	0	7	0.966667	2.85	6.6
P-24	MDA	9.22501	10	S	1.58333	NA	1	J026	P	147	MV1	F	85	4	0	1	0.516667	4.11667	7.78333
P-25	MDA	6.6971	11	T	21.2167	NA	0	J020	P	147	MV1	M	90	4	0	10	0.683333	4.1	7.63333
P-26	MDA	5.72165	11	T	20.6	3.47019	0	L111	P	147	MV1	F	88	2	0	4	1	3.9	7.51667
P-26	MDA	8.35611	11	U	22.3333	3.47019	0	L111	P	147	MV1	F	88	2	0	4	1	3.9	7.51667
P-27	MDA	7.19833	11	U	21.6333	NA	0	K037	P	147	MV1	F	82	2	0	9	1.2	4.08333	7.13333
P-28	MDA	6.21538	11	T	14.0667	0.593506	0	L009	P	147	MV1	M	89	2	0	7	1.46667	3.93333	7.01667
P-28	MDA	5.12588	11	U	15.95	0.593506	0	L009	P	147	MV1	M	89	2	0	7	1.46667	3.93333	7.01667
P-29	MDA	3.17048	11	T	13.8	1.29885	0	L152	P	147	MV1	M	81	1	0	0	0.7	2.78333	6.93333
P-29	MDA	4.78222	11	U	16.2333	1.29885	0	L152	P	147	MV1	M	81	1	0	0	0.7	2.78333	6.93333
P-30	MDA	5.23768	11	T	15.6667	0.801165	0	L110	P	147	MV1	M	79	2	0	1	0.966667	2.81667	6.63333
P-30	MDA	6.50351	11	U	14.9167	0.801165	0	L110	P	147	MV1	M	79	2	0	1	0.966667	2.81667	6.63333
P-31	MDA	9.12416	12	V	0.816667	NA	0	L060	P	147	MV1	M	78	2	0	5	1.2	2.7	6.51667
P-32	MDA	9.95023	12	V	7.26667	0.0314966	0	J007	P	147	MV1	F	74	4	0	4	1.36667	3	2.71667
P-32	MDA	9.69925	12	W	0.683333	0.0314966	0	J007	P	147	MV1	F	74	4	0	4	1.36667	3	2.71667
P-33	MDA	12.7318	12	V	6.78333	NA	0	J043	P	147	MV1	F	90	4	0	5	1.6	2.85	2.63333
P-34	MDA	8.94353	4	F	3.35	NA	0	L011	P	147	MV1	M	94	2	0	1	0.383333	2.35	2.51667
P-35	MDA	10.7675	4	G	4.28333	NA	0	L024	P	147	MV1	F	83	2	0	5	0.6	2.61667	2.03333
P-36	MDA	10.9157	7	L	16.95	0.311894	0	J010	P	147	MV1	F	76	4	0	10	0.416667	4	2.66667
P-36	MDA	11.7055	7	M	15.5667	0.311894	0	J010	P	147	MV1	F	76	4	0	10	0.416667	4	2.66667
P-37	MDA	8.8303	5	H	19.4	0.00481529	1	J080	P	147	MV1	F	80	4	0	7	0.683333	3.85	2.55
P-37	MDA	8.73216	5	I	20.4833	0.00481529	1	J080	P	147	MV1	F	80	4	0	7	0.683333	3.85	2.55
P-38	MDA	9.78334	5	H	15.7833	0.20829	1	L012	P	147	MV1	F	79	2	0	6	0.983333	4	2.1
P-38	MDA	10.4288	5	I	16.4667	0.20829	1	L012	P	147	MV1	F	79	2	0	6	0.983333	4	2.1
P-39	MDA	6.71378	9	P	10.9167	0.964654	0	J048	P	147	MV1	M	86	4	0	5	1.16667	3.45	2.46667
P-39	MDA	8.10277	9	Q	11.4833	0.964654	0	J048	P	147	MV1	M	86	4	0	5	1.16667	3.45	2.46667
P-40	MDA	8.39246	7	L	13.7	0.432822	0	J055	P	147	MV1	M	93	4	0	5	1.38333	3.73333	1.96667
P-40	MDA	9.32286	7	M	14.3167	0.432822	0	J055	P	147	MV1	M	93	4	0	5	1.38333	3.73333	1.96667
P-41	MDA	8.75764	7	L	15.3	0.000278251	0	Skunk	P	147	MV1	M	78	1	0	4	1.6	3.56667	1.91667
P-41	MDA	8.73405	7	M	15.7667	0.000278251	0	Skunk	P	147	MV1	M	78	1	0	4	1.6	3.56667	1.91667
P-42	MDA	11.2497	7	M	17.2333	NA	0	Alvin	P	151	MV4	M	96	1	0	10	0.416667	5.5	98.3333
P-43	MDA	6.66943	6	K	0.4	NA	0	L094	P	151	MV4	M	82	1	0	10	0.75	5.48333	98.0167
P-44	MDA	6.35804	6	J	0.55	NA	0	L017	P	151	MV4	M	83	2	0	5	0.45	4.21667	97.8333
P-45	MDA	5.94675	11	T	15.4	0.116028	1	L103	P	151	MV4	M	84	2	0	8	0.616667	4.21667	97.6667
P-45	MDA	6.42848	11	U	13.6	0.116028	1	L103	P	151	MV4	M	84	2	0	8	0.616667	4.21667	97.6667
P-46	MDA	6.61942	8	O	0.55	0.116251	0	L001	P	151	MV4	F	80	2	0	2	0.516667	3.43333	97.55
P-46	MDA	6.13723	8	N	5.38333	0.116251	0	L001	P	151	MV4	F	80	2	0	2	0.516667	3.43333	97.55
P-47	MDA	8.8001	8	N	1.86667	3.14296	1	L039	P	151	MV4	M	91	2	0	8	0.783333	3.3	97.4167
P-47	MDA	6.29293	8	O	4.2	3.14296	1	L039	P	151	MV4	M	91	2	0	8	0.783333	3.3	97.4167
P-48	MDA	7.85271	8	O	2.61667	1.33552	0	L122	P	151	MV4	F	74	2	0	11	1.2	3.05	97.25
P-48	MDA	6.21838	8	N	4.55	1.33552	0	L122	P	151	MV4	F	74	2	0	11	1.2	3.05	97.25
P-49	MDA	7.0865	9	P	9.75	NA	0	J032	P	151	MV4	M	94	4	0	10	0.633333	2.73333	97.1333
P-50	MDA	10.6703	9	Q	9.6	3.85076	0	L148	P	151	MV4	F	61	2	0	9	0.833333	2.6	97.0667
P-50	MDA	7.89518	9	P	12.8	3.85076	0	L148	P	151	MV4	F	61	2	0	9	0.833333	2.6	97.0667
P-51	MDA	9.91384	2	B	3.85	0.730597	0	K011	P	151	MV4	M	93	3	0	5	0.433333	5.3	98.5167
P-51	MDA	8.46191	11	T	21.0167	0.730597	0	K011	P	151	MV4	M	93	3	0	5	0.433333	5.3	98.5167
P-51	MDA	8.40638	11	U	21.3667	0.730597	0	K011	P	151	MV4	M	93	3	0	5	0.433333	5.3	98.5167
P-52	MDA	5.43727	1	A	1.45	NA	0	L049	P	151	MV4	F	86	2	0	11	0.5	4.13333	96.8667
P-54	MDA	5.82145	10	R	3.46667	0.169518	0	L123	P	151	MV4	M	85	2	0	11	1.18333	3.51667	96.8
P-54	MDA	5.23918	10	S	2.41667	0.169518	0	L123	P	151	MV4	M	85	2	0	11	1.18333	3.51667	96.8
P-55	MDA	9.33006	10	R	4.36667	NA	1	L071	P	151	MV4	M	90	2	0	11	1.23333	1.13333	95.1333
P-57	MDA	6.13803	12	V	4.91667	NA	0	L096	P	154	MV4	M	89	2	0	13	0.433333	4.06667	27.75
P-58	MDA	8.36962	11	T	23.3667	1.09251	1	L053	P	154	MV4	F	78	1	0	12	0.783333	3.8	27.6667
P-58	MDA	9.8478	11	U	22.8167	1.09251	1	L053	P	154	MV4	F	78	1	0	12	0.783333	3.8	27.6667
P-59	MDA	7.14656	11	T	19.9	3.488	0	L018	P	154	MV4	F	88	2	0	1	1.11667	3.55	27.5833
P-59	MDA	9.78777	11	U	22.95	3.488	0	L018	P	154	MV4	F	88	2	0	1	1.11667	3.55	27.5833
P-60	MDA	12.4853	11	T	16.65	0.0781831	0	L124	P	154	MV4	F	81	2	0	10	1.26667	3.5	27.4833
P-60	MDA	12.0898	11	U	19.2833	0.0781831	0	L124	P	154	MV4	F	81	2	0	10	1.26667	3.5	27.4833
P-61	MDA	9.48688	11	T	19.4167	3.63418	0	J013	P	154	MV4	M	87	4	0	11	1.63333	3.66667	26.95
P-61	MDA	6.79089	11	U	21.5	3.63418	0	J013	P	154	MV4	M	87	4	0	11	1.63333	3.66667	26.95
P-62	MDA	6.51176	11	T	13.3167	0.218496	0	L121	P	154	MV4	M	89	2	0	1	1.96667	3.41667	26.8667
P-62	MDA	5.85071	11	U	14.2167	0.218496	0	L121	P	154	MV4	M	89	2	0	1	1.96667	3.41667	26.8667
P-63	MDA	9.61899	1	A	0.416667	NA	1	L043	P	154	MV4	F	79	2	0	10	2.13333	3.33333	26.7833
P-64	MDA	6.50951	11	T	19.7667	0.139124	0	J088	P	154	MV4	M	103	4	0	7	0.883333	2.75	26.7
P-64	MDA	5.98202	11	U	17.1333	0.139124	0	J088	P	154	MV4	M	103	4	0	7	0.883333	2.75	26.7
P-65	MDA	6.73684	12	W	6.65	NA	0	L052	P	154	MV4	F	72	1	0	0	1.11667	2.53333	26.6
P-66	MDA	7.59058	12	W	2.63333	NA	0	L135	P	154	MV4	F	75	1	0	8	0.916667	1.7	23.6333
P-67	MDA	7.16371	12	V	2	NA	0	L026	P	157	MV1	M	83	2	0	11	0.466667	3.8	53.4
P-68	MDA	8.63497	4	F	2.66667	0.27785	0	J151	P	157	MV1	M	95	4	0	1	0.783333	3.6	53.2833
P-68	MDA	9.38042	4	G	3.08333	0.27785	0	J151	P	157	MV1	M	95	4	0	1	0.783333	3.6	53.2833
P-69	MDA	12.8869	4	F	4.83333	0.231434	0	I054	P	157	MV1	M	101	5	0	10	0.266667	2.23333	53.1667
P-69	MDA	13.5672	4	G	5.25	0.231434	0	I054	P	157	MV1	M	101	5	0	10	0.266667	2.23333	53.1667
P-70	MDA	10.5703	4	F	5.66667	NA	1	J004	P	157	MV1	F	81	4	0	10	1.48333	2.68333	49.5
P-71	MDA	5.80225	5	H	3.26667	0.0698146	NA	J017	P	157	MV1	F	81	3	0	4	1.78333	2.46667	49.4167
P-71	MDA	5.42858	5	I	3.55	0.0698146	NA	J017	P	157	MV1	F	81	3	0	4	1.78333	2.46667	49.4167
P-72	MDA	6.30142	5	H	19.4833	0.056423	NA	J094	P	157	MV1	F	81	4	0	2	1.98333	2.35	49.3333
P-72	MDA	5.96549	5	I	16.3333	0.056423	NA	J094	P	157	MV1	F	81	4	0	2	1.98333	2.35	49.3333
P-73	MDA	8.91239	5	H	16.8167	NA	0	L153	P	158	MV5	F	86	2	0	1	0.366667	3.4	30.2333
P-74	MDA	7.031	10	R	0.266667	0.000112603	1	L019	P	159	MV4	F	76	2	0	2	1.53333	4.18333	1.95
P-74	MDA	7.016	10	S	3.88333	0.000112603	1	L019	P	159	MV4	F	76	2	0	2	1.53333	4.18333	1.95
P-75	MDA	6.51852	10	S	4.15	NA	0	J149	P	159	MV4	F	82	4	0	1	0.433333	3.36667	1.86667
P-76	MDA	6.9147	11	T	22.05	6.12625	0	L101	P	159	MV4	M	93	2	0	5	0.75	3.16667	1.75
P-76	MDA	3.41434	11	U	23.5167	6.12625	0	L101	P	159	MV4	M	93	2	0	5	0.75	3.16667	1.75
T-03	MDA	8.60072	11	T	20.8833	1.84778	0	M012	E	171	MV5	F	101	1	0	4	0.966667	1.9	48.3833
T-03	MDA	6.67834	11	U	20.3167	1.84778	0	M012	E	171	MV5	F	101	1	0	4	0.966667	1.9	48.3833
T-04	MDA	6.10263	4	F	1.25	0.256697	0	J088	E	172	MV4	M	109	4	0	1	1.55	3.3	25.65
T-04	MDA	5.38612	4	G	2.38333	0.256697	0	J088	E	172	MV4	M	109	4	0	1	1.55	3.3	25.65
T-05	MDA	5.49505	11	U	20.4667	NA	0	M016	E	178	MV5	M	92	1	0	1	1.25	4.3	73.3667
T-06	MDA	7.26286	11	T	18.5833	0.0675902	0	M017	E	178	MV5	M	85	1	0	7	1.41667	4.28333	73.2167
T-06	MDA	6.89519	11	U	17.4	0.0675902	0	M017	E	178	MV5	M	85	1	0	7	1.41667	4.28333	73.2167
A-01	FRAP	0.573186	3	NA	NA	0.000394254	0	L112	A	232	MV1	F	90	1	0	5	0.35	4.51667	51.6333
A-01	FRAP	0.545106	3	NA	NA	0.000394254	0	L112	A	232	MV1	F	90	1	0	5	0.35	4.51667	51.6333
A-02	FRAP	0.527556	3	NA	NA	NA	0	J019	A	232	MV1	F	94	3	0	11	0.4	4.56667	51.5333
A-03	FRAP	0.458496	2	NA	NA	0.00874378	0	Skunk	A	232	MV1	M	81	1	0	4	0.8	4.25	51.45
A-03	FRAP	0.590737	3	NA	NA	0.00874378	0	Skunk	A	232	MV1	M	81	1	0	4	0.8	4.25	51.45
A-04	FRAP	0.394362	8	NA	NA	0.000105151	1	L111	A	232	MV1	F	102	2	0	12	0.816667	4.35	51.3333
A-04	FRAP	0.408864	8	NA	NA	0.000105151	1	L111	A	232	MV1	F	102	2	0	12	0.816667	4.35	51.3333
A-05	FRAP	0.516116	2	NA	NA	6.64006e-05	0	K026	A	232	MV1	F	77	2	0	5	1.23333	4.31667	50.95
A-05	FRAP	0.504592	2	NA	NA	6.64006e-05	0	K026	A	232	MV1	F	77	2	0	5	1.23333	4.31667	50.95
A-07	FRAP	0.629347	3	NA	NA	0.000766502	0	J094	A	232	MV1	F	88	4	0	7	1.55	4.21667	50.7333
A-07	FRAP	0.583717	3	NA	NA	0.000766502	0	J094	A	232	MV1	F	88	4	0	7	1.55	4.21667	50.7333
A-07	FRAP	0.611733	5	NA	NA	0.000766502	0	J094	A	232	MV1	F	88	4	0	7	1.55	4.21667	50.7333
A-07	FRAP	0.567598	5	NA	NA	0.000766502	0	J094	A	232	MV1	F	88	4	0	7	1.55	4.21667	50.7333
A-08	FRAP	0.54437	1	NA	NA	NA	0	L014	A	232	MV1	M	94	2	0	14	1.55	4.3	50.65
A-09	FRAP	0.467885	3	NA	NA	0.0012074	0	L009	A	232	MV1	M	92	2	1	6	1.98333	4.25	50.2667
A-09	FRAP	0.418744	3	NA	NA	0.0012074	0	L009	A	232	MV1	M	92	2	1	6	1.98333	4.25	50.2667
A-10	FRAP	0.474905	3	NA	NA	0.000221768	0	K037	A	232	MV1	F	86	2	0	7	2	4.33333	50.1667
A-10	FRAP	0.495965	3	NA	NA	0.000221768	0	K037	A	232	MV1	F	86	2	0	7	2	4.33333	50.1667
A-11	FRAP	0.526297	1	NA	NA	0.00156445	0	I053	A	232	MV1	M	94	5	1	NA	NA	NA	50.1167
A-11	FRAP	0.593344	5	NA	NA	0.00156445	0	I053	A	232	MV1	M	94	5	1	NA	NA	NA	50.1167
A-11	FRAP	0.523463	5	NA	NA	0.00156445	0	I053	A	232	MV1	M	94	5	1	NA	NA	NA	50.1167
A-12	FRAP	0.41974	8	NA	NA	NA	0	J017	A	232	MV1	F	84	3	1	15	1.3	3.2	50
A-13	FRAP	0.529911	1	NA	NA	NA	0	J057	A	232	MV1	F	98	4	0	7	1.51667	3.11667	49.8667
A-14	FRAP	0.473861	2	NA	NA	0.00188873	0	J080	A	232	MV1	F	94	4	0	10	1.05	3.1	48.35
A-14	FRAP	0.4124	2	NA	NA	0.00188873	0	J080	A	232	MV1	F	94	4	0	10	1.05	3.1	48.35
A-15	FRAP	0.529911	1	NA	NA	0.00392543	0	J055	A	232	MV1	M	102	4	0	3	0.566667	1.73333	48.2
A-15	FRAP	0.547985	1	NA	NA	0.00392543	0	J055	A	232	MV1	M	102	4	0	3	0.566667	1.73333	48.2
A-15	FRAP	0.449654	6	NA	NA	0.00392543	0	J055	A	232	MV1	M	102	4	0	3	0.566667	1.73333	48.2
A-15	FRAP	0.417552	6	NA	NA	0.00392543	0	J055	A	232	MV1	M	102	4	0	3	0.566667	1.73333	48.2
A-16	FRAP	0.620278	1	NA	NA	0.000940743	0	J045	A	233	MV5	F	88	4	0	10	0.316667	3.48333	30.5333
A-16	FRAP	0.663654	1	NA	NA	0.000940743	0	J045	A	233	MV5	F	88	4	0	10	0.316667	3.48333	30.5333
A-17	FRAP	0.482921	1	NA	NA	4.89943e-05	0	K005	A	233	MV5	M	89	3	0	10	0.716667	3.2	30.4167
A-17	FRAP	0.482921	1	NA	NA	4.89943e-05	0	K005	A	233	MV5	M	89	3	0	10	0.716667	3.2	30.4167
A-17	FRAP	0.486683	5	NA	NA	4.89943e-05	0	K005	A	233	MV5	M	89	3	0	10	0.716667	3.2	30.4167
A-17	FRAP	0.497717	5	NA	NA	4.89943e-05	0	K005	A	233	MV5	M	89	3	0	10	0.716667	3.2	30.4167
A-18	FRAP	0.377829	2	NA	NA	0.000265602	0	L090	A	233	MV5	M	94	2	0	4	0.816667	3.21667	30.3
A-18	FRAP	0.354781	2	NA	NA	0.000265602	0	L090	A	233	MV5	M	94	2	0	4	0.816667	3.21667	30.3
A-19	FRAP	0.390736	8	NA	NA	0.00168242	0	M004	A	233	MV5	M	86	1	NA	2	1.11667	3.1	30.1167
A-19	FRAP	0.332729	8	NA	NA	0.00168242	0	M004	A	233	MV5	M	86	1	NA	2	1.11667	3.1	30.1167
A-20	FRAP	0.37448	1	NA	NA	0.000236155	0	L003	A	233	MV5	F	94	2	0	8	1.08333	3.48333	29.7667
A-20	FRAP	0.356407	1	NA	NA	0.000236155	0	L003	A	233	MV5	F	94	2	0	8	1.08333	3.48333	29.7667
A-20	FRAP	0.33908	6	NA	NA	0.000236155	0	L003	A	233	MV5	F	94	2	0	8	1.08333	3.48333	29.7667
A-20	FRAP	0.346214	6	NA	NA	0.000236155	0	L003	A	233	MV5	F	94	2	0	8	1.08333	3.48333	29.7667
A-21	FRAP	0.589666	5	NA	NA	0.00220712	0	H072	A	233	MV5	F	89	6	0	NA	NA	NA	29.65
A-21	FRAP	0.549526	6	NA	NA	0.00220712	0	H072	A	233	MV5	F	89	6	0	NA	NA	NA	29.65
A-21	FRAP	0.496023	6	NA	NA	0.00220712	0	H072	A	233	MV5	F	89	6	0	NA	NA	NA	29.65
A-22	FRAP	0.530819	5	NA	NA	0.00650437	0	L020	A	233	MV5	F	92	2	0	5	0.533333	2.3	29.5
A-22	FRAP	0.512429	5	NA	NA	0.00650437	0	L020	A	233	MV5	F	92	2	0	5	0.533333	2.3	29.5
A-22	FRAP	0.39615	6	NA	NA	0.00650437	0	L020	A	233	MV5	F	92	2	0	5	0.533333	2.3	29.5
A-22	FRAP	0.371182	6	NA	NA	0.00650437	0	L020	A	233	MV5	F	92	2	0	5	0.533333	2.3	29.5
A-23	FRAP	0.740462	5	NA	NA	0.00462989	0	L018	A	234	MV4	F	109	2	0	7	0.166667	3.2	2.13333
A-23	FRAP	0.624431	6	NA	NA	0.00462989	0	L018	A	234	MV4	F	109	2	0	7	0.166667	3.2	2.13333
A-23	FRAP	0.620864	6	NA	NA	0.00462989	0	L018	A	234	MV4	F	109	2	0	7	0.166667	3.2	2.13333
A-24	FRAP	0.585988	5	NA	NA	0.0053027	0	L148	A	234	MV4	F	90	2	0	13	0.416667	3.03333	2.05
A-24	FRAP	0.483005	5	NA	NA	0.0053027	0	L148	A	234	MV4	F	90	2	0	13	0.416667	3.03333	2.05
A-26	FRAP	0.242774	6	NA	NA	0.000101782	0	L123	A	235	MV4	M	93	2	1	9	0.5	3.6	145.9
A-26	FRAP	0.257042	6	NA	NA	0.000101782	0	L123	A	235	MV4	M	93	2	1	9	0.5	3.6	145.9
A-27	FRAP	0.394735	5	NA	NA	NA	0	L122	A	235	MV4	F	85	2	0	10	0.75	1.41667	145.833
A-28	FRAP	0.468294	5	NA	NA	0.00124902	0	M011	A	237	MV1	M	97	1	0	3	0.516667	3.15	99
A-28	FRAP	0.538175	5	NA	NA	0.00124902	0	M011	A	237	MV1	M	97	1	0	3	0.516667	3.15	99
A-28	FRAP	0.494039	5	NA	NA	0.00124902	0	M011	A	237	MV1	M	97	1	0	3	0.516667	3.15	99
A-29	FRAP	0.497717	5	NA	NA	0	0	J004	A	237	MV1	F	88	4	0	10	0.816667	3.08333	98.7667
A-29	FRAP	0.497717	5	NA	NA	0	0	J004	A	237	MV1	F	88	4	0	10	0.816667	3.08333	98.7667
A-31	FRAP	0.252969	8	NA	NA	5.91476e-05	0	L145	A	237	MV1	M	NA	1	0	10	1.15	2.66667	98.85
A-31	FRAP	0.242093	8	NA	NA	5.91476e-05	0	L145	A	237	MV1	M	NA	1	0	10	1.15	2.66667	98.85
A-32	FRAP	0.585988	5	NA	NA	0.00244168	0	M008	A	238	MV5	F	95	1	1	12	0.45	3.25	74.8
A-32	FRAP	0.516107	5	NA	NA	0.00244168	0	M008	A	238	MV5	F	95	1	1	12	0.45	3.25	74.8
A-33	FRAP	0.380134	3	NA	NA	0.000126531	0	L035	A	238	MV5	M	94	2	0	9	0.983333	2.85	74.6667
A-33	FRAP	0.365311	5	NA	NA	0.000126531	0	L035	A	238	MV5	M	94	2	0	9	0.983333	2.85	74.6667
A-33	FRAP	0.387379	5	NA	NA	0.000126531	0	L035	A	238	MV5	M	94	2	0	9	0.983333	2.85	74.6667
A-34	FRAP	0.418744	3	NA	NA	0.000394254	0	M017	A	238	MV5	M	90	1	2	3	1.53333	2.41667	74.55
A-34	FRAP	0.390664	3	NA	NA	0.000394254	0	M017	A	238	MV5	M	90	1	2	3	1.53333	2.41667	74.55
A-35	FRAP	0.460865	3	NA	NA	0.000394254	0	L001	A	239	MV4	F	89	2	0	5	0.35	3.98333	51.5
A-35	FRAP	0.432785	3	NA	NA	0.000394254	0	L001	A	239	MV4	F	89	2	0	5	0.35	3.98333	51.5
A-37	FRAP	0.411724	3	NA	NA	0.000397099	0	L071	A	239	MV4	M	96	2	2	7	1.8	2.71667	51.3167
A-37	FRAP	0.422254	3	NA	NA	0.000397099	0	L071	A	239	MV4	M	96	2	2	7	1.8	2.71667	51.3167
A-37	FRAP	0.383701	5	NA	NA	0.000397099	0	L071	A	239	MV4	M	96	2	2	7	1.8	2.71667	51.3167
A-39	FRAP	0.508433	2	NA	NA	0.000184446	0	K061	A	239	MV4	F	90	2	0	NA	1.01667	1.63333	51.1833
A-39	FRAP	0.52764	2	NA	NA	0.000184446	0	K061	A	239	MV4	F	90	2	0	NA	1.01667	1.63333	51.1833
A-41	FRAP	0.552126	3	NA	NA	0.00030185	0	J032	A	239	MV4	M	95	4	0	11	0.466667	1.36667	48
A-41	FRAP	0.527556	3	NA	NA	0.00030185	0	J032	A	239	MV4	M	95	4	0	11	0.466667	1.36667	48
A-42	FRAP	0.602205	1	NA	NA	0	NA	J048	A	240	MV1	M	90	4	1	10	0.516667	4.25	26.4833
A-42	FRAP	0.602205	1	NA	NA	0	NA	J048	A	240	MV1	M	90	4	1	10	0.516667	4.25	26.4833
A-43	FRAP	0.396168	1	NA	NA	0.000163323	NA	L007	A	240	MV1	M	91	2	1	4	1.01667	3.85	26.3833
A-43	FRAP	0.378095	1	NA	NA	0.000163323	NA	L007	A	240	MV1	M	91	2	1	4	1.01667	3.85	26.3833
A-44	FRAP	0.464847	1	NA	NA	0.000529168	0	M007	A	240	MV1	M	85	1	0	12	1.5	3.48333	26.2667
A-44	FRAP	0.497379	1	NA	NA	0.000529168	0	M007	A	240	MV1	M	85	1	0	12	1.5	3.48333	26.2667
A-45	FRAP	0.500994	1	NA	NA	6.53294e-06	0	L012	A	240	MV1	F	90	2	1	8	0.6	2.58333	26.0667
A-45	FRAP	0.504609	1	NA	NA	6.53294e-06	0	L012	A	240	MV1	F	90	2	1	8	0.6	2.58333	26.0667
A-46	FRAP	0.566058	1	NA	NA	0.000104527	0	Elgros	A	240	MV1	M	102	1	0	NA	NA	NA	25.95
A-46	FRAP	0.551599	1	NA	NA	0.000104527	0	Elgros	A	240	MV1	M	102	1	0	NA	NA	NA	25.95
A-47	FRAP	0.526297	1	NA	NA	5.87965e-05	0	L011	A	240	MV1	M	97	2	0	2	1.7	1.68333	25.8667
A-47	FRAP	0.515453	1	NA	NA	5.87965e-05	0	L011	A	240	MV1	M	97	2	0	2	1.7	1.68333	25.8667
A-49	FRAP	0.581418	2	NA	NA	0.00127391	0	K007	A	241	MV5	F	94	3	0	5	0.9	2.93333	3.41667
A-49	FRAP	0.589101	2	NA	NA	0.00127391	0	K007	A	241	MV5	F	94	3	0	5	0.9	2.93333	3.41667
A-49	FRAP	0.523798	2	NA	NA	0.00127391	0	K007	A	241	MV5	F	94	3	0	5	0.9	2.93333	3.41667
A-50	FRAP	0.677451	2	NA	NA	0.000184446	0	M001	A	241	MV5	M	88	1	2	12	1.31667	2.61667	3.31667
A-50	FRAP	0.658244	2	NA	NA	0.000184446	0	M001	A	241	MV5	M	88	1	2	12	1.31667	2.61667	3.31667
A-51	FRAP	0.492456	6	NA	NA	NA	1	L120	A	246	MV4	M	88	2	0	0	0.733333	4.15	NA
A-52	FRAP	0.527141	5	NA	NA	0.00811839	0	J013	A	246	MV4	M	88	4	0	12	0.416667	1.25	NA
A-52	FRAP	0.399717	6	NA	NA	0.00811839	0	J013	A	246	MV4	M	88	4	0	12	0.416667	1.25	NA
E-01	FRAP	0.644835	5	NA	NA	NA	0	M008	E	171	MV5	F	96	1	0	3	0.783333	4.98333	49.4833
E-02	FRAP	0.416802	5	NA	NA	0.000432873	0	K005	E	171	MV5	M	92	3	0	10	0.8	3.41667	49.0333
E-02	FRAP	0.446226	5	NA	NA	0.000432873	0	K005	E	171	MV5	M	92	3	0	10	0.8	3.41667	49.0333
E-03	FRAP	0.464616	5	NA	NA	0.000108218	0	L035	E	171	MV5	M	90	2	0	8	1.11667	3.18333	48.95
E-03	FRAP	0.479327	5	NA	NA	0.000108218	0	L035	E	171	MV5	M	90	2	0	8	1.11667	3.18333	48.95
E-04	FRAP	0.479327	5	NA	NA	0.00174535	0	H072	E	171	MV5	F	87	6	0	2	1.5	2.91667	48.8333
E-04	FRAP	0.417552	6	NA	NA	0.00174535	0	H072	E	171	MV5	F	87	6	0	2	1.5	2.91667	48.8333
E-04	FRAP	0.399717	6	NA	NA	0.00174535	0	H072	E	171	MV5	F	87	6	0	2	1.5	2.91667	48.8333
E-05	FRAP	0.873358	2	NA	NA	0.00188873	0	L141	E	171	MV5	M	87	2	0	4	0.466667	2.2	48.5833
E-05	FRAP	0.934819	2	NA	NA	0.00188873	0	L141	E	171	MV5	M	87	2	0	4	0.466667	2.2	48.5833
E-06	FRAP	0.58231	5	NA	NA	0.00219142	1	L003	E	171	MV5	F	91	2	0	11	0.683333	2.06667	48.5
E-06	FRAP	0.516107	5	NA	NA	0.00219142	1	L003	E	171	MV5	F	91	2	0	11	0.683333	2.06667	48.5
E-07	FRAP	0.508751	5	NA	NA	0.000169091	0	L001	E	172	MV4	F	83	2	0	2	0.216667	5.01667	27.7667
E-07	FRAP	0.527141	5	NA	NA	0.000169091	0	L001	E	172	MV4	F	83	2	0	2	0.216667	5.01667	27.7667
E-08	FRAP	0.566053	2	NA	NA	2.86192e-05	0	M009	E	172	MV4	F	85	1	0	1	0.4	5.2	27.4
E-08	FRAP	0.569676	3	NA	NA	2.86192e-05	0	M009	E	172	MV4	F	85	1	0	1	0.4	5.2	27.4
E-08	FRAP	0.559146	3	NA	NA	2.86192e-05	0	M009	E	172	MV4	F	85	1	0	1	0.4	5.2	27.4
E-09	FRAP	0.430616	8	NA	NA	0.00479096	0	L053	E	172	MV4	F	87	1	0	10	0.533333	5.25	27.2167
E-09	FRAP	0.332729	8	NA	NA	0.00479096	0	L053	E	172	MV4	F	87	1	0	10	0.533333	5.25	27.2167
E-10	FRAP	0.731139	3	NA	NA	9.85634e-05	0	M010	E	172	MV4	F	86	1	0	11	0.916667	4.98333	27.1
E-10	FRAP	0.717098	3	NA	NA	9.85634e-05	0	M010	E	172	MV4	F	86	1	0	11	0.916667	4.98333	27.1
E-11	FRAP	0.510291	6	NA	NA	0.000916034	0	L121	E	172	MV4	M	93	2	0	2	1.26667	4.25	27.4833
E-11	FRAP	0.553093	6	NA	NA	0.000916034	0	L121	E	172	MV4	M	93	2	0	2	1.26667	4.25	27.4833
E-13	FRAP	0.629347	3	NA	NA	0.0017803	0	L094	E	172	MV4	M	86	1	0	9	1.45	4.51667	27.0333
E-13	FRAP	0.569676	3	NA	NA	0.0017803	0	L094	E	172	MV4	M	86	1	0	9	1.45	4.51667	27.0333
E-14	FRAP	0.344987	4	NA	NA	NA	0	L018	E	172	MV4	F	91	2	0	11	1.76667	4.26667	26.9667
E-15	FRAP	0.611889	8	NA	NA	6.57196e-06	1	K011	E	172	MV4	M	97	3	0	11	1.76667	4.66667	26.5667
E-15	FRAP	0.608264	8	NA	NA	6.57196e-06	1	K011	E	172	MV4	M	97	3	0	11	1.76667	4.66667	26.5667
E-17	FRAP	0.662086	2	NA	NA	NA	0	L049	E	172	MV4	F	94	2	0	11	2.13333	4.56667	26.3
E-19	FRAP	0.528504	8	NA	NA	NA	0	L096	E	172	MV4	M	92	2	0	13	2.55	4.41667	26.0333
E-20	FRAP	0.587227	3	NA	NA	0.00138605	0	L071	E	172	MV4	M	96	2	0	14	2.96667	4.03333	26
E-20	FRAP	0.534576	3	NA	NA	0.00138605	0	L071	E	172	MV4	M	96	2	0	14	2.96667	4.03333	26
E-21	FRAP	1.00344	8	NA	NA	0.00212931	1	L123	E	172	MV4	M	89	2	0	14	2.96667	4.08333	25.95
E-21	FRAP	1.0687	8	NA	NA	0.00212931	1	L123	E	172	MV4	M	89	2	0	14	2.96667	4.08333	25.95
E-22	FRAP	0.650407	3	NA	NA	0.00030185	0	L054	E	172	MV4	F	85	2	0	11	3.53333	3.6	25.8667
E-22	FRAP	0.625837	3	NA	NA	0.00030185	0	L054	E	172	MV4	F	85	2	0	11	3.53333	3.6	25.8667
E-23	FRAP	0.564758	8	NA	NA	0.0170937	1	J032	E	172	MV4	M	99	4	0	15	3.51667	3.76667	25.7167
E-23	FRAP	0.749656	8	NA	NA	0.0170937	1	J032	E	172	MV4	M	99	4	0	15	3.51667	3.76667	25.7167
E-24	FRAP	0.743177	1	NA	NA	0.00635029	0	M002	E	172	MV4	F	95	1	0	9	1.51667	3.4	25.5833
E-24	FRAP	0.645581	1	NA	NA	0.00635029	0	M002	E	172	MV4	F	95	1	0	9	1.51667	3.4	25.5833
E-24	FRAP	0.58526	2	NA	NA	0.00635029	0	M002	E	172	MV4	F	95	1	0	9	1.51667	3.4	25.5833
E-25	FRAP	0.721489	1	NA	NA	0.000163323	1	L148	E	172	MV4	F	84	2	0	0	2.26667	3.21667	25.5167
E-25	FRAP	0.739563	1	NA	NA	0.000163323	1	L148	E	172	MV4	F	84	2	0	0	2.26667	3.21667	25.5167
E-27	FRAP	0.631122	1	NA	NA	0.00167243	0	J055	E	174	MV1	M	100	4	0	8	0.25	4.71667	76.5333
E-27	FRAP	0.688957	1	NA	NA	0.00167243	0	J055	E	174	MV1	M	100	4	0	8	0.25	4.71667	76.5333
E-28	FRAP	0.576902	1	NA	NA	5.87965e-05	0	Skunk	E	174	MV1	M	82	1	0	4	0.483333	4.53333	76.4833
E-28	FRAP	0.566058	1	NA	NA	5.87965e-05	0	Skunk	E	174	MV1	M	82	1	0	4	0.483333	4.53333	76.4833
E-29	FRAP	0.540755	1	NA	NA	0.00663755	0	K013	E	174	MV1	M	99	3	0	2	0.716667	4.41667	76.3667
E-29	FRAP	0.461233	1	NA	NA	0.00663755	0	K013	E	174	MV1	M	99	3	0	2	0.716667	4.41667	76.3667
E-29	FRAP	0.377829	2	NA	NA	0.00663755	0	K013	E	174	MV1	M	99	3	0	2	0.716667	4.41667	76.3667
E-30	FRAP	0.426991	8	NA	NA	0.000322026	0	L026	E	174	MV1	M	85	2	0	12	0.75	4.48333	76.2667
E-30	FRAP	0.401613	8	NA	NA	0.000322026	0	L026	E	174	MV1	M	85	2	0	12	0.75	4.48333	76.2667
E-31	FRAP	0.358622	2	NA	NA	NA	0	L012	E	174	MV1	F	88	2	0	12	1.05	4.33333	76.1167
E-33	FRAP	0.591361	1	NA	NA	0.000320114	1	J004	E	174	MV1	F	88	4	0	12	1.45	4.05	76
E-33	FRAP	0.566058	1	NA	NA	0.000320114	1	J004	E	174	MV1	F	88	4	0	12	1.45	4.05	76
E-34	FRAP	0.453582	5	NA	NA	0.000243491	0	J094	E	174	MV1	F	87	4	0	11	1.46667	4.13333	75.9
E-34	FRAP	0.475649	5	NA	NA	0.000243491	0	J094	E	174	MV1	F	87	4	0	11	1.46667	4.13333	75.9
E-35	FRAP	0.49015	1	NA	NA	0.000320114	0	J080	E	174	MV1	F	99	4	0	9	1.81667	4.06667	75.6167
E-35	FRAP	0.464847	1	NA	NA	0.000320114	0	J080	E	174	MV1	F	99	4	0	9	1.81667	4.06667	75.6167
E-36	FRAP	0.520991	6	NA	NA	0.000311706	1	K037	E	174	MV1	F	88	2	0	12	0.2	3.75	75.55
E-36	FRAP	0.54596	6	NA	NA	0.000311706	1	K037	E	174	MV1	F	88	2	0	12	0.2	3.75	75.55
E-37	FRAP	0.531481	2	NA	NA	0.000892719	0	M007	E	174	MV1	M	87	1	0	4	0.5	3.53333	75.4667
E-37	FRAP	0.489227	2	NA	NA	0.000892719	0	M007	E	174	MV1	M	87	1	0	4	0.5	3.53333	75.4667
E-38	FRAP	0.55666	6	NA	NA	NA	0	L009	E	174	MV1	M	95	2	0	3	0.716667	3.63333	75.15
E-39	FRAP	0.342647	6	NA	NA	0.000515269	0	M006	E	174	MV1	M	105	1	0	2	0.766667	3.33333	75.4
E-39	FRAP	0.310545	6	NA	NA	0.000515269	0	M006	E	174	MV1	M	105	1	0	2	0.766667	3.33333	75.4
E-40	FRAP	0.456787	6	NA	NA	0.00183843	0	J019	E	174	MV1	F	85	3	0	10	0.966667	3.46667	75.0667
E-40	FRAP	0.39615	6	NA	NA	0.00183843	0	J019	E	174	MV1	F	85	3	0	10	0.966667	3.46667	75.0667
E-41	FRAP	0.524558	6	NA	NA	0.000159034	0	J026	E	174	MV1	F	94	4	0	10	0.966667	3.76667	74.7667
E-41	FRAP	0.506724	6	NA	NA	0.000159034	0	J026	E	174	MV1	F	94	4	0	10	0.966667	3.76667	74.7667
E-42	FRAP	0.714716	5	NA	NA	0.000547855	0	J017	E	174	MV1	F	87	3	0	9	1.3	3.2	75
E-42	FRAP	0.681614	5	NA	NA	0.000547855	0	J017	E	174	MV1	F	87	3	0	9	1.3	3.2	75
E-43	FRAP	0.497717	5	NA	NA	0.000108218	1	L024	E	174	MV1	F	86	2	0	10	1.28333	3.61667	74.6
E-43	FRAP	0.512429	5	NA	NA	0.000108218	1	L024	E	174	MV1	F	86	2	0	10	1.28333	3.61667	74.6
E-44	FRAP	0.413124	5	NA	NA	NA	0	I054	E	174	MV1	M	100	5	0	10	1.68333	3.11667	74.7
E-45	FRAP	0.33998	8	NA	NA	5.91476e-05	0	K014	E	174	MV1	M	93	3	0	11	1.63333	3.31667	74.55
E-45	FRAP	0.329104	8	NA	NA	5.91476e-05	0	K014	E	174	MV1	M	93	3	0	11	1.63333	3.31667	74.55
E-47	FRAP	0.449904	5	NA	NA	0.0049307	0	M001	E	175	MV5	M	86	1	0	2	0.833333	2.95	55.9667
E-47	FRAP	0.549208	5	NA	NA	0.0049307	0	M001	E	175	MV5	M	86	1	0	2	0.833333	2.95	55.9667
E-48	FRAP	0.524878	8	NA	NA	0.0012881	0	J111	E	175	MV5	M	99	4	0	12	0.983333	2.9	55.8667
E-48	FRAP	0.474122	8	NA	NA	0.0012881	0	J111	E	175	MV5	M	99	4	0	12	0.983333	2.9	55.8667
E-50	FRAP	0.380023	5	NA	NA	NA	0	L004	E	175	MV5	M	88	2	0	11	1.55	2.53333	55.6667
E-51	FRAP	0.331508	4	NA	NA	0.000363386	0	L101	E	176	MV4	M	97	2	0	1	1.5	4.63333	29.3667
E-51	FRAP	0.304549	4	NA	NA	0.000363386	0	L101	E	176	MV4	M	97	2	0	1	1.5	4.63333	29.3667
E-52	FRAP	0.524878	8	NA	NA	NA	0	Alvin	E	176	MV4	M	96	1	0	13	0.816667	4.38333	29.3
E-53	FRAP	0.717098	3	NA	NA	0.00298154	0	J149	E	176	MV4	F	96	4	0	10	0.816667	4.01667	29.1667
E-53	FRAP	0.794319	3	NA	NA	0.00298154	0	J149	E	176	MV4	F	96	4	0	10	0.816667	4.01667	29.1667
E-54	FRAP	0.2877	4	NA	NA	NA	0	L135	E	176	MV4	F	80	1	0	4	1.6	1.33333	29.0667
E-55	FRAP	0.604638	8	NA	NA	0.00111066	0	L104	E	176	MV4	F	89	2	0	9	0.433333	3.73333	25.8333
E-55	FRAP	0.651769	8	NA	NA	0.00111066	0	L104	E	176	MV4	F	89	2	0	9	0.433333	3.73333	25.8333
E-56	FRAP	0.611797	3	NA	NA	NA	1	L052	E	176	MV4	F	81	1	0	13	0.95	3.3	25.75
E-57	FRAP	0.4995	8	NA	NA	0.0012881	0	L019	E	176	MV4	F	84	2	0	10	0.7	2.65	25.65
E-57	FRAP	0.550256	8	NA	NA	0.0012881	0	L019	E	176	MV4	F	84	2	0	10	0.7	2.65	25.65
E-58	FRAP	0.665927	2	NA	NA	0.00362541	0	L124	E	176	MV4	F	85	2	0	2	0.866667	1.6	25.5333
E-58	FRAP	0.548616	3	NA	NA	0.00362541	0	L124	E	176	MV4	F	85	2	0	2	0.866667	1.6	25.5333
E-58	FRAP	0.583717	3	NA	NA	0.00362541	0	L124	E	176	MV4	F	85	2	0	2	0.866667	1.6	25.5333
E-59	FRAP	0.663654	1	NA	NA	0	0	J057	E	177	MV1	F	91	4	0	13	0.416667	4.98333	4.6
E-59	FRAP	0.663654	1	NA	NA	0	0	J057	E	177	MV1	F	91	4	0	13	0.416667	4.98333	4.6
E-60	FRAP	0.446972	2	NA	NA	2.95114e-05	0	L011	E	177	MV1	M	93	2	0	10	0.733333	4.75	4.51667
E-60	FRAP	0.43929	2	NA	NA	2.95114e-05	0	L011	E	177	MV1	M	93	2	0	10	0.733333	4.75	4.51667
E-61	FRAP	0.497379	1	NA	NA	0.00311156	0	L007	E	177	MV1	M	89	2	0	4	1.05	4.51667	4.43333
E-61	FRAP	0.479306	1	NA	NA	0.00311156	0	L007	E	177	MV1	M	89	2	0	4	1.05	4.51667	4.43333
E-61	FRAP	0.400876	2	NA	NA	0.00311156	0	L007	E	177	MV1	M	89	2	0	4	1.05	4.51667	4.43333
E-61	FRAP	0.385511	2	NA	NA	0.00311156	0	L007	E	177	MV1	M	89	2	0	4	1.05	4.51667	4.43333
E-62	FRAP	0.594976	1	NA	NA	0.000320114	0	Elgros	E	177	MV1	M	102	1	0	10	1.41667	4.23333	4.35
E-62	FRAP	0.569673	1	NA	NA	0.000320114	0	Elgros	E	177	MV1	M	102	1	0	10	1.41667	4.23333	4.35
E-63	FRAP	0.532129	8	NA	NA	5.91476e-05	0	L112	E	177	MV1	F	84	1	0	NA	NA	NA	3.85
E-63	FRAP	0.521253	8	NA	NA	5.91476e-05	0	L112	E	177	MV1	F	84	1	0	NA	NA	NA	3.85
E-64	FRAP	0.550688	2	NA	NA	0.00188873	0	J048	E	177	MV1	M	91	4	0	8	0.733333	4.38333	3.38333
E-64	FRAP	0.489227	2	NA	NA	0.00188873	0	J048	E	177	MV1	M	91	4	0	8	0.733333	4.38333	3.38333
E-65	FRAP	0.631122	1	NA	NA	0.000163323	0	L014	E	177	MV1	M	91	2	0	5	1.06667	4.15	3.28333
E-65	FRAP	0.613049	1	NA	NA	0.000163323	0	L014	E	177	MV1	M	91	2	0	5	1.06667	4.15	3.28333
E-66	FRAP	0.389352	2	NA	NA	0.00112321	0	J007	E	177	MV1	F	NA	4	0	NA	NA	NA	3.18333
E-66	FRAP	0.393194	2	NA	NA	0.00112321	0	J007	E	177	MV1	F	NA	4	0	NA	NA	NA	3.18333
E-66	FRAP	0.456787	6	NA	NA	0.00112321	0	J007	E	177	MV1	F	NA	4	0	NA	NA	NA	3.18333
E-66	FRAP	0.438953	6	NA	NA	0.00112321	0	J007	E	177	MV1	F	NA	4	0	NA	NA	NA	3.18333
E-67	FRAP	0.43929	2	NA	NA	0.00170325	0	J043	E	177	MV1	F	94	4	0	1	0.516667	3.4	3.08333
E-67	FRAP	0.462337	2	NA	NA	0.00170325	0	J043	E	177	MV1	F	94	4	0	1	0.516667	3.4	3.08333
E-67	FRAP	0.503157	6	NA	NA	0.00170325	0	J043	E	177	MV1	F	94	4	0	1	0.516667	3.4	3.08333
E-67	FRAP	0.531692	6	NA	NA	0.00170325	0	J043	E	177	MV1	F	94	4	0	1	0.516667	3.4	3.08333
E-68	FRAP	0.462337	2	NA	NA	4.76769e-05	0	L111	E	177	MV1	F	93	2	0	3	0.65	3.5	2.85
E-68	FRAP	0.477703	2	NA	NA	4.76769e-05	0	L111	E	177	MV1	F	93	2	0	3	0.65	3.5	2.85
E-68	FRAP	0.467488	6	NA	NA	4.76769e-05	0	L111	E	177	MV1	F	93	2	0	3	0.65	3.5	2.85
E-68	FRAP	0.463921	6	NA	NA	4.76769e-05	0	L111	E	177	MV1	F	93	2	0	3	0.65	3.5	2.85
E-69	FRAP	0.742753	2	NA	NA	0.00124686	0	L152	E	177	MV1	M	82	1	0	11	0.866667	2.33333	3.8
E-69	FRAP	0.692816	2	NA	NA	0.00124686	0	L152	E	177	MV1	M	82	1	0	11	0.866667	2.33333	3.8
E-70	FRAP	0.597022	5	NA	NA	0.00177247	1	I053	E	177	MV1	M	91	5	0	10	1.2	3.1	2.7
E-70	FRAP	0.677934	6	NA	NA	0.00177247	1	I053	E	177	MV1	M	91	5	0	10	1.2	3.1	2.7
E-70	FRAP	0.617297	6	NA	NA	0.00177247	1	I053	E	177	MV1	M	91	5	0	10	1.2	3.1	2.7
E-71	FRAP	0.446972	2	NA	NA	0.000216641	0	M011	E	177	MV1	M	98	1	0	2	1.15	4.78333	4.06667
E-71	FRAP	0.443131	2	NA	NA	0.000216641	0	M011	E	177	MV1	M	98	1	0	2	1.15	4.78333	4.06667
E-71	FRAP	0.424685	6	NA	NA	0.000216641	0	M011	E	177	MV1	M	98	1	0	2	1.15	4.78333	4.06667
E-71	FRAP	0.460354	6	NA	NA	0.000216641	0	M011	E	177	MV1	M	98	1	0	2	1.15	4.78333	4.06667
E-72	FRAP	0.551599	1	NA	NA	0.000320114	0	J151	E	177	MV1	M	91	4	0	10	1.4	4.6	4
E-72	FRAP	0.526297	1	NA	NA	0.000320114	0	J151	E	177	MV1	M	91	4	0	10	1.4	4.6	4
E-73	FRAP	0.567598	5	NA	NA	2.70546e-05	0	K007	E	178	MV5	F	94	3	0	10	0.916667	4.5	73.5
E-73	FRAP	0.574954	5	NA	NA	2.70546e-05	0	K007	E	178	MV5	F	94	3	0	10	0.916667	4.5	73.5
E-74	FRAP	0.479327	5	NA	NA	0.000108218	0	L120	E	179	MV4	M	92	2	0	3	0.65	3.83333	52.2667
E-74	FRAP	0.464616	5	NA	NA	0.000108218	0	L120	E	179	MV4	M	92	2	0	3	0.65	3.83333	52.2667
E-75	FRAP	0.597022	5	NA	NA	0.00244168	0	L139	E	179	MV4	M	NA	2	0	10	1.15	3.38333	52.2167
E-75	FRAP	0.666903	5	NA	NA	0.00244168	0	L139	E	179	MV4	M	NA	2	0	10	1.15	3.38333	52.2167
P-02	FRAP	0.578632	5	NA	NA	2.70546e-05	0	L090	P	146	MV5	M	92	2	0	10	0.716667	4.61667	5.33333
P-02	FRAP	0.571276	5	NA	NA	2.70546e-05	0	L090	P	146	MV5	M	92	2	0	10	0.716667	4.61667	5.33333
P-03	FRAP	0.610164	6	NA	NA	0.000407126	0	L141	P	146	MV5	M	85	2	0	2	0.933333	4.4	5.33333
P-03	FRAP	0.638699	6	NA	NA	0.000407126	0	L141	P	146	MV5	M	85	2	0	2	0.933333	4.4	5.33333
P-04	FRAP	0.555214	1	NA	NA	6.53294e-06	0	L004	P	146	MV5	M	88	2	0	4	1.08333	4.25	5.33333
P-04	FRAP	0.558829	1	NA	NA	6.53294e-06	0	L004	P	146	MV5	M	88	2	0	4	1.08333	4.25	5.33333
P-05	FRAP	0.713588	3	NA	NA	0.0012074	1	H072	P	146	MV5	F	82	6	0	7	1.31667	4.01667	5.33333
P-05	FRAP	0.664448	3	NA	NA	0.0012074	1	H072	P	146	MV5	F	82	6	0	7	1.31667	4.01667	5.33333
P-06	FRAP	0.727628	3	NA	NA	0.00271665	1	L003	P	146	MV5	F	87	2	0	12	1.56667	3.76667	5.33333
P-06	FRAP	0.653918	3	NA	NA	0.00271665	1	L003	P	146	MV5	F	87	2	0	12	1.56667	3.76667	5.33333
P-07	FRAP	0.646897	3	NA	NA	0.000498977	1	K005	P	146	MV5	M	87	3	0	9	1.85	3.48333	5.33333
P-07	FRAP	0.678488	3	NA	NA	0.000498977	1	K005	P	146	MV5	M	87	3	0	9	1.85	3.48333	5.33333
P-08	FRAP	0.402275	4	NA	NA	NA	1	J111	P	146	MV5	M	98	4	0	11	2.13333	3.2	5.33333
P-09	FRAP	0.952271	3	NA	NA	0.00030185	1	L130	P	146	MV5	F	75	2	0	13	0.45	3.46667	4.75
P-09	FRAP	0.927701	3	NA	NA	0.00030185	1	L130	P	146	MV5	F	75	2	0	13	0.45	3.46667	4.75
P-10	FRAP	0.734649	3	NA	NA	NA	0	L089	P	146	MV5	M	90	2	0	10	0.783333	3.13333	4.75
P-13	FRAP	0.555214	1	NA	NA	0.000320114	0	M001	P	146	MV5	M	84	1	0	8	1.76667	2.15	4.75
P-13	FRAP	0.529911	1	NA	NA	0.000320114	0	M001	P	146	MV5	M	84	1	0	8	1.76667	2.15	4.75
P-14	FRAP	0.450389	1	NA	NA	0.000653294	0	L142	P	146	MV5	M	91	1	0	8	0.366667	1.96667	1.33333
P-14	FRAP	0.414242	1	NA	NA	0.000653294	0	L142	P	146	MV5	M	91	1	0	8	0.366667	1.96667	1.33333
P-15	FRAP	0.844388	1	NA	NA	0.0176651	0	J045	P	146	MV5	F	85	4	0	10	0.666667	1.66667	1.33333
P-15	FRAP	0.656425	1	NA	NA	0.0176651	0	J045	P	146	MV5	F	85	4	0	10	0.666667	1.66667	1.33333
P-16	FRAP	0.641966	1	NA	NA	0.00211667	0	L020	P	146	MV5	F	79	2	0	10	0.916667	1.41667	1.33333
P-16	FRAP	0.576902	1	NA	NA	0.00211667	0	L020	P	146	MV5	F	79	2	0	10	0.916667	1.41667	1.33333
P-17	FRAP	0.602205	1	NA	NA	0.000235186	0	L007	P	147	MV1	M	89	2	0	7	0.35	4.38333	7.68333
P-17	FRAP	0.623893	1	NA	NA	0.000235186	0	L007	P	147	MV1	M	89	2	0	7	0.35	4.38333	7.68333
P-18	FRAP	0.602205	1	NA	NA	0.000790486	0	J019	P	147	MV1	F	82	3	0	5	0.716667	4.11667	7.58333
P-18	FRAP	0.562444	1	NA	NA	0.000790486	0	J019	P	147	MV1	F	82	3	0	5	0.716667	4.11667	7.58333
P-19	FRAP	0.727388	2	NA	NA	NA	1	K014	P	147	MV1	M	92	3	0	3	1.06667	3.9	7.45
P-20	FRAP	0.742753	2	NA	NA	NA	0	I053	P	147	MV1	M	90	5	0	4	1.48333	3.85	7.08333
P-21	FRAP	0.55837	2	NA	NA	0.00357088	0	Elgros	P	147	MV1	M	102	1	0	1	0.383333	3.06667	6.96667
P-21	FRAP	0.473861	2	NA	NA	0.00357088	0	Elgros	P	147	MV1	M	102	1	0	1	0.383333	3.06667	6.96667
P-22	FRAP	0.390736	7	NA	NA	0.00318083	0	J057	P	147	MV1	F	83	4	0	1	0.733333	2.81667	6.86667
P-22	FRAP	0.310976	7	NA	NA	0.00318083	0	J057	P	147	MV1	F	83	4	0	1	0.733333	2.81667	6.86667
P-23	FRAP	0.437867	7	NA	NA	0.000105151	0	L014	P	147	MV1	M	90	2	0	7	0.966667	2.85	6.6
P-23	FRAP	0.423365	7	NA	NA	0.000105151	0	L014	P	147	MV1	M	90	2	0	7	0.966667	2.85	6.6
P-24	FRAP	0.71717	6	NA	NA	0.000101782	1	J026	P	147	MV1	F	85	4	0	1	0.516667	4.11667	7.78333
P-24	FRAP	0.731438	6	NA	NA	0.000101782	1	J026	P	147	MV1	F	85	4	0	1	0.516667	4.11667	7.78333
P-26	FRAP	0.535259	6	NA	NA	2.54454e-05	0	L111	P	147	MV1	F	88	2	0	4	1	3.9	7.51667
P-26	FRAP	0.542393	6	NA	NA	2.54454e-05	0	L111	P	147	MV1	F	88	2	0	4	1	3.9	7.51667
P-27	FRAP	0.606597	6	NA	NA	0.000407126	0	K037	P	147	MV1	F	82	2	0	9	1.2	4.08333	7.13333
P-27	FRAP	0.635132	6	NA	NA	0.000407126	0	K037	P	147	MV1	F	82	2	0	9	1.2	4.08333	7.13333
P-28	FRAP	0.570928	6	NA	NA	0	0	L009	P	147	MV1	M	89	2	0	7	1.46667	3.93333	7.01667
P-28	FRAP	0.570928	6	NA	NA	0	0	L009	P	147	MV1	M	89	2	0	7	1.46667	3.93333	7.01667
P-29	FRAP	0.524878	7	NA	NA	6.57196e-06	0	L152	P	147	MV1	M	81	1	0	0	0.7	2.78333	6.93333
P-29	FRAP	0.528504	7	NA	NA	6.57196e-06	0	L152	P	147	MV1	M	81	1	0	0	0.7	2.78333	6.93333
P-30	FRAP	0.510291	6	NA	NA	NA	0	L110	P	147	MV1	M	79	2	0	1	0.966667	2.81667	6.63333
P-31	FRAP	0.784941	6	NA	NA	0.00124682	0	L060	P	147	MV1	M	78	2	0	5	1.2	2.7	6.51667
P-31	FRAP	0.735005	6	NA	NA	0.00124682	0	L060	P	147	MV1	M	78	2	0	5	1.2	2.7	6.51667
P-32	FRAP	0.410418	6	NA	NA	5.72522e-05	0	J007	P	147	MV1	F	74	4	0	4	1.36667	3	2.71667
P-32	FRAP	0.421118	6	NA	NA	5.72522e-05	0	J007	P	147	MV1	F	74	4	0	4	1.36667	3	2.71667
P-33	FRAP	0.484998	7	NA	NA	0.000946362	0	J043	P	147	MV1	F	90	4	0	5	1.6	2.85	2.63333
P-33	FRAP	0.528504	7	NA	NA	0.000946362	0	J043	P	147	MV1	F	90	4	0	5	1.6	2.85	2.63333
P-34	FRAP	0.555636	3	NA	NA	0.00298154	0	L011	P	147	MV1	M	94	2	0	1	0.383333	2.35	2.51667
P-34	FRAP	0.632857	3	NA	NA	0.00298154	0	L011	P	147	MV1	M	94	2	0	1	0.383333	2.35	2.51667
P-35	FRAP	0.378686	4	NA	NA	5.11012e-05	0	L024	P	147	MV1	F	83	2	0	5	0.6	2.61667	2.03333
P-35	FRAP	0.368576	4	NA	NA	5.11012e-05	0	L024	P	147	MV1	F	83	2	0	5	0.6	2.61667	2.03333
P-36	FRAP	0.629347	3	NA	NA	5.54419e-05	0	J010	P	147	MV1	F	76	4	0	10	0.416667	4	2.66667
P-36	FRAP	0.618817	3	NA	NA	5.54419e-05	0	J010	P	147	MV1	F	76	4	0	10	0.416667	4	2.66667
P-37	FRAP	0.83644	3	NA	NA	0.00104108	1	J080	P	147	MV1	F	80	4	0	7	0.683333	3.85	2.55
P-37	FRAP	0.790809	3	NA	NA	0.00104108	1	J080	P	147	MV1	F	80	4	0	7	0.683333	3.85	2.55
P-38	FRAP	0.696038	3	NA	NA	9.85634e-05	1	L012	P	147	MV1	F	79	2	0	6	0.983333	4	2.1
P-38	FRAP	0.710078	3	NA	NA	9.85634e-05	1	L012	P	147	MV1	F	79	2	0	6	0.983333	4	2.1
P-40	FRAP	0.657428	3	NA	NA	0.000394254	0	J055	P	147	MV1	M	93	4	0	5	1.38333	3.73333	1.96667
P-40	FRAP	0.629347	3	NA	NA	0.000394254	0	J055	P	147	MV1	M	93	4	0	5	1.38333	3.73333	1.96667
P-41	FRAP	0.538086	3	NA	NA	0.00030185	0	Skunk	P	147	MV1	M	78	1	0	4	1.6	3.56667	1.91667
P-41	FRAP	0.513516	3	NA	NA	0.00030185	0	Skunk	P	147	MV1	M	78	1	0	4	1.6	3.56667	1.91667
P-43	FRAP	0.833544	1	NA	NA	0.000163323	0	L094	P	151	MV4	M	82	1	0	10	0.75	5.48333	98.0167
P-43	FRAP	0.851618	1	NA	NA	0.000163323	0	L094	P	151	MV4	M	82	1	0	10	0.75	5.48333	98.0167
P-44	FRAP	0.547985	1	NA	NA	0.00261318	0	L017	P	151	MV4	M	83	2	0	5	0.45	4.21667	97.8333
P-44	FRAP	0.620278	1	NA	NA	0.00261318	0	L017	P	151	MV4	M	83	2	0	5	0.45	4.21667	97.8333
P-45	FRAP	0.713603	6	NA	NA	0.000229009	1	L103	P	151	MV4	M	84	2	0	8	0.616667	4.21667	97.6667
P-45	FRAP	0.735005	6	NA	NA	0.000229009	1	L103	P	151	MV4	M	84	2	0	8	0.616667	4.21667	97.6667
P-46	FRAP	0.562444	1	NA	NA	NA	0	L001	P	151	MV4	F	80	2	0	2	0.516667	3.43333	97.55
P-47	FRAP	0.735948	1	NA	NA	0.0109819	1	L039	P	151	MV4	M	91	2	0	8	0.783333	3.3	97.4167
P-47	FRAP	0.587746	1	NA	NA	0.0109819	1	L039	P	151	MV4	M	91	2	0	8	0.783333	3.3	97.4167
P-48	FRAP	0.428701	1	NA	NA	0.000320114	0	L122	P	151	MV4	F	74	2	0	11	1.2	3.05	97.25
P-48	FRAP	0.454003	1	NA	NA	0.000320114	0	L122	P	151	MV4	F	74	2	0	11	1.2	3.05	97.25
P-49	FRAP	0.70434	2	NA	NA	2.95114e-05	0	J032	P	151	MV4	M	94	4	0	10	0.633333	2.73333	97.1333
P-49	FRAP	0.696658	2	NA	NA	2.95114e-05	0	J032	P	151	MV4	M	94	4	0	10	0.633333	2.73333	97.1333
P-50	FRAP	0.609434	1	NA	NA	0.0054942	0	L148	P	151	MV4	F	61	2	0	9	0.833333	2.6	97.0667
P-50	FRAP	0.71426	1	NA	NA	0.0054942	0	L148	P	151	MV4	F	61	2	0	9	0.833333	2.6	97.0667
P-51	FRAP	0.521253	8	NA	NA	0.00111066	0	K011	P	151	MV4	M	93	3	0	5	0.433333	5.3	98.5167
P-51	FRAP	0.568384	8	NA	NA	0.00111066	0	K011	P	151	MV4	M	93	3	0	5	0.433333	5.3	98.5167
P-52	FRAP	0.500751	2	NA	NA	0.00144606	0	L049	P	151	MV4	F	86	2	0	11	0.5	4.13333	96.8667
P-52	FRAP	0.554529	2	NA	NA	0.00144606	0	L049	P	151	MV4	F	86	2	0	11	0.5	4.13333	96.8667
P-54	FRAP	0.809909	6	NA	NA	NA	0	L123	P	151	MV4	M	85	2	0	11	1.18333	3.51667	96.8
P-55	FRAP	0.528125	6	NA	NA	6.36135e-06	1	L071	P	151	MV4	M	90	2	0	11	1.23333	1.13333	95.1333
P-55	FRAP	0.531692	6	NA	NA	6.36135e-06	1	L071	P	151	MV4	M	90	2	0	11	1.23333	1.13333	95.1333
P-57	FRAP	0.586511	8	NA	NA	0.00111066	1	L096	P	154	MV4	M	89	2	0	13	0.433333	4.06667	27.75
P-57	FRAP	0.633642	8	NA	NA	0.00111066	1	L096	P	154	MV4	M	89	2	0	13	0.433333	4.06667	27.75
P-58	FRAP	0.856279	6	NA	NA	0.00572522	1	L053	P	154	MV4	F	78	1	0	12	0.783333	3.8	27.6667
P-58	FRAP	0.749272	6	NA	NA	0.00572522	1	L053	P	154	MV4	F	78	1	0	12	0.783333	3.8	27.6667
P-59	FRAP	0.492456	6	NA	NA	NA	0	L018	P	154	MV4	F	88	2	0	1	1.11667	3.55	27.5833
P-60	FRAP	0.624431	6	NA	NA	0.00229645	0	L124	P	154	MV4	F	81	2	0	10	1.26667	3.5	27.4833
P-60	FRAP	0.55666	6	NA	NA	0.00229645	0	L124	P	154	MV4	F	81	2	0	10	1.26667	3.5	27.4833
P-62	FRAP	0.593762	7	NA	NA	0.000795207	0	L121	P	154	MV4	M	89	2	0	1	1.96667	3.41667	26.8667
P-62	FRAP	0.633642	7	NA	NA	0.000795207	0	L121	P	154	MV4	M	89	2	0	1	1.96667	3.41667	26.8667
P-65	FRAP	0.441493	7	NA	NA	0.00378545	0	L052	P	154	MV4	F	72	1	0	0	1.11667	2.53333	26.6
P-65	FRAP	0.528504	7	NA	NA	0.00378545	0	L052	P	154	MV4	F	72	1	0	0	1.11667	2.53333	26.6
P-66	FRAP	0.416115	7	NA	NA	0.00262878	0	L135	P	154	MV4	F	75	1	0	8	0.916667	1.7	23.6333
P-66	FRAP	0.343605	7	NA	NA	0.00262878	0	L135	P	154	MV4	F	75	1	0	8	0.916667	1.7	23.6333
P-68	FRAP	0.457355	3	NA	NA	0.00246408	0	J151	P	157	MV1	M	95	4	0	1	0.783333	3.6	53.2833
P-68	FRAP	0.387154	3	NA	NA	0.00246408	0	J151	P	157	MV1	M	95	4	0	1	0.783333	3.6	53.2833
P-69	FRAP	0.486521	4	NA	NA	0.00145355	0	I054	P	157	MV1	M	101	5	0	10	0.266667	2.23333	53.1667
P-69	FRAP	0.540438	4	NA	NA	0.00145355	0	I054	P	157	MV1	M	101	5	0	10	0.266667	2.23333	53.1667
P-70	FRAP	0.896111	3	NA	NA	0.00138605	1	J004	P	157	MV1	F	81	4	0	10	1.48333	2.68333	49.5
P-70	FRAP	0.948761	3	NA	NA	0.00138605	1	J004	P	157	MV1	F	81	4	0	10	1.48333	2.68333	49.5
P-71	FRAP	0.720608	3	NA	NA	6.16021e-06	NA	J017	P	157	MV1	F	81	3	0	4	1.78333	2.46667	49.4167
P-71	FRAP	0.717098	3	NA	NA	6.16021e-06	NA	J017	P	157	MV1	F	81	3	0	4	1.78333	2.46667	49.4167
P-72	FRAP	0.699548	3	NA	NA	5.54419e-05	NA	J094	P	157	MV1	F	81	4	0	2	1.98333	2.35	49.3333
P-72	FRAP	0.689018	3	NA	NA	5.54419e-05	NA	J094	P	157	MV1	F	81	4	0	2	1.98333	2.35	49.3333
P-73	FRAP	0.361837	4	NA	NA	0.000567791	0	L153	P	158	MV5	F	86	2	0	1	0.366667	3.4	30.2333
P-73	FRAP	0.395535	4	NA	NA	0.000567791	0	L153	P	158	MV5	F	86	2	0	1	0.366667	3.4	30.2333
P-74	FRAP	0.76354	6	NA	NA	NA	1	L019	P	159	MV4	F	76	2	0	2	1.53333	4.18333	1.95
P-75	FRAP	0.528504	7	NA	NA	0.00147869	0	J149	P	159	MV4	F	82	4	0	1	0.433333	3.36667	1.86667
P-75	FRAP	0.582885	7	NA	NA	0.00147869	0	J149	P	159	MV4	F	82	4	0	1	0.433333	3.36667	1.86667
P-76	FRAP	0.329104	7	NA	NA	0.000420605	0	L101	P	159	MV4	M	93	2	0	5	0.75	3.16667	1.75
P-76	FRAP	0.3001	7	NA	NA	0.000420605	0	L101	P	159	MV4	M	93	2	0	5	0.75	3.16667	1.75
T-03	FRAP	0.626391	8	NA	NA	0.00237248	0	M012	E	171	MV5	F	101	1	0	4	0.966667	1.9	48.3833
T-03	FRAP	0.695274	8	NA	NA	0.00237248	0	M012	E	171	MV5	F	101	1	0	4	0.966667	1.9	48.3833
T-04	FRAP	0.566166	3	NA	NA	6.16021e-06	0	J088	E	172	MV4	M	109	4	0	1	1.55	3.3	25.65
T-04	FRAP	0.562656	3	NA	NA	6.16021e-06	0	J088	E	172	MV4	M	109	4	0	1	1.55	3.3	25.65
T-05	FRAP	0.556564	5	NA	NA	NA	0	M016	E	178	MV5	M	92	1	0	1	1.25	4.3	73.3667
T-06	FRAP	0.549208	5	NA	NA	0.000547855	0	M017	E	178	MV5	M	85	1	0	7	1.41667	4.28333	73.2167
T-06	FRAP	0.516107	5	NA	NA	0.000547855	0	M017	E	178	MV5	M	85	1	0	7	1.41667	4.28333	73.2167
A-01	OXY	0.0825671	5	NA	NA	9.78639e-07	0	L112	A	232	MV1	F	90	1	0	5	0.35	4.51667	51.6333
A-01	OXY	0.0839661	5	NA	NA	9.78639e-07	0	L112	A	232	MV1	F	90	1	0	5	0.35	4.51667	51.6333
A-02	OXY	0.0820741	5	NA	NA	4.72749e-07	0	J019	A	232	MV1	F	94	3	0	11	0.4	4.56667	51.5333
A-02	OXY	0.0830465	5	NA	NA	4.72749e-07	0	J019	A	232	MV1	F	94	3	0	11	0.4	4.56667	51.5333
A-05	OXY	0.0940256	1	NA	NA	NA	0	K026	A	232	MV1	F	77	2	0	5	1.23333	4.31667	50.95
A-10	OXY	0.0877067	4	NA	NA	3.22212e-06	0	K037	A	232	MV1	F	86	2	0	7	2	4.33333	50.1667
A-10	OXY	0.0835405	4	NA	NA	3.22212e-06	0	K037	A	232	MV1	F	86	2	0	7	2	4.33333	50.1667
A-10	OXY	0.0844071	5	NA	NA	3.22212e-06	0	K037	A	232	MV1	F	86	2	0	7	2	4.33333	50.1667
A-10	OXY	0.0852529	5	NA	NA	3.22212e-06	0	K037	A	232	MV1	F	86	2	0	7	2	4.33333	50.1667
A-11	OXY	0.0857753	4	NA	NA	NA	0	I053	A	232	MV1	M	94	5	1	NA	NA	NA	50.1167
A-14	OXY	0.0903954	1	NA	NA	NA	0	J080	A	232	MV1	F	94	4	0	10	1.05	3.1	48.35
A-15	OXY	0.0894388	1	NA	NA	1.30712e-06	0	J055	A	232	MV1	M	102	4	0	3	0.566667	1.73333	48.2
A-15	OXY	0.0910556	1	NA	NA	1.30712e-06	0	J055	A	232	MV1	M	102	4	0	3	0.566667	1.73333	48.2
A-17	OXY	0.0886592	1	NA	NA	NA	0	K005	A	233	MV5	M	89	3	0	10	0.716667	3.2	30.4167
A-19	OXY	0.0903348	3	NA	NA	6.28055e-06	0	M004	A	233	MV5	M	86	1	NA	2	1.11667	3.1	30.1167
A-19	OXY	0.093879	3	NA	NA	6.28055e-06	0	M004	A	233	MV5	M	86	1	NA	2	1.11667	3.1	30.1167
A-20	OXY	0.0912655	1	NA	NA	6.99181e-06	0	L003	A	233	MV5	F	94	2	0	8	1.08333	3.48333	29.7667
A-20	OXY	0.0901647	1	NA	NA	6.99181e-06	0	L003	A	233	MV5	F	94	2	0	8	1.08333	3.48333	29.7667
A-20	OXY	0.0877336	3	NA	NA	6.99181e-06	0	L003	A	233	MV5	F	94	2	0	8	1.08333	3.48333	29.7667
A-20	OXY	0.0853329	3	NA	NA	6.99181e-06	0	L003	A	233	MV5	F	94	2	0	8	1.08333	3.48333	29.7667
A-21	OXY	0.092966	3	NA	NA	NA	0	H072	A	233	MV5	F	89	6	0	NA	NA	NA	29.65
A-23	OXY	0.0872366	3	NA	NA	2.36725e-05	0	L018	A	234	MV4	F	109	2	0	7	0.166667	3.2	2.13333
A-23	OXY	0.0941174	3	NA	NA	2.36725e-05	0	L018	A	234	MV4	F	109	2	0	7	0.166667	3.2	2.13333
A-24	OXY	0.0902259	4	NA	NA	NA	0	L148	A	234	MV4	F	90	2	0	13	0.416667	3.03333	2.05
A-25	OXY	0.0824783	4	NA	NA	NA	1	L054	A	234	MV4	F	85	2	0	5	0.633333	2.91667	1.95
A-26	OXY	0.0821104	3	NA	NA	3.06761e-05	0	L123	A	235	MV4	M	93	2	1	9	0.5	3.6	145.9
A-26	OXY	0.0899432	3	NA	NA	3.06761e-05	0	L123	A	235	MV4	M	93	2	1	9	0.5	3.6	145.9
A-27	OXY	0.0801437	4	NA	NA	NA	0	L122	A	235	MV4	F	85	2	0	10	0.75	1.41667	145.833
A-28	OXY	0.0866377	4	NA	NA	1.02538e-05	0	M011	A	237	MV1	M	97	1	0	3	0.516667	3.15	99
A-28	OXY	0.0821092	4	NA	NA	1.02538e-05	0	M011	A	237	MV1	M	97	1	0	3	0.516667	3.15	99
A-31	OXY	0.0879749	3	NA	NA	4.26036e-06	0	L145	A	237	MV1	M	NA	1	0	10	1.15	2.66667	98.85
A-31	OXY	0.0908939	3	NA	NA	4.26036e-06	0	L145	A	237	MV1	M	NA	1	0	10	1.15	2.66667	98.85
A-32	OXY	0.0869134	4	NA	NA	1.55211e-07	0	M008	A	238	MV5	F	95	1	1	12	0.45	3.25	74.8
A-32	OXY	0.0863562	4	NA	NA	1.55211e-07	0	M008	A	238	MV5	F	95	1	1	12	0.45	3.25	74.8
A-33	OXY	0.0851697	4	NA	NA	1.06949e-05	0	L035	A	238	MV5	M	94	2	0	9	0.983333	2.85	74.6667
A-33	OXY	0.0905607	5	NA	NA	1.06949e-05	0	L035	A	238	MV5	M	94	2	0	9	0.983333	2.85	74.6667
A-33	OXY	0.0910727	5	NA	NA	1.06949e-05	0	L035	A	238	MV5	M	94	2	0	9	0.983333	2.85	74.6667
A-42	OXY	0.0869233	1	NA	NA	5.25335e-06	NA	J048	A	240	MV1	M	90	4	1	10	0.516667	4.25	26.4833
A-42	OXY	0.0901647	1	NA	NA	5.25335e-06	NA	J048	A	240	MV1	M	90	4	1	10	0.516667	4.25	26.4833
A-43	OXY	0.0852754	1	NA	NA	2.11401e-05	NA	L007	A	240	MV1	M	91	2	1	4	1.01667	3.85	26.3833
A-43	OXY	0.0926027	1	NA	NA	2.11401e-05	NA	L007	A	240	MV1	M	91	2	1	4	1.01667	3.85	26.3833
A-43	OXY	0.0942858	5	NA	NA	2.11401e-05	NA	L007	A	240	MV1	M	91	2	1	4	1.01667	3.85	26.3833
A-43	OXY	0.0955541	5	NA	NA	2.11401e-05	NA	L007	A	240	MV1	M	91	2	1	4	1.01667	3.85	26.3833
A-44	OXY	0.0899285	1	NA	NA	1.51725e-06	0	M007	A	240	MV1	M	85	1	0	12	1.5	3.48333	26.2667
A-44	OXY	0.0916704	1	NA	NA	1.51725e-06	0	M007	A	240	MV1	M	85	1	0	12	1.5	3.48333	26.2667
A-45	OXY	0.0878222	1	NA	NA	3.91602e-06	0	L012	A	240	MV1	F	90	2	1	8	0.6	2.58333	26.0667
A-45	OXY	0.0906207	1	NA	NA	3.91602e-06	0	L012	A	240	MV1	F	90	2	1	8	0.6	2.58333	26.0667
A-47	OXY	0.0931111	1	NA	NA	1.63839e-06	0	L011	A	240	MV1	M	97	2	0	2	1.7	1.68333	25.8667
A-47	OXY	0.0930541	5	NA	NA	1.63839e-06	0	L011	A	240	MV1	M	97	2	0	2	1.7	1.68333	25.8667
A-47	OXY	0.0952991	5	NA	NA	1.63839e-06	0	L011	A	240	MV1	M	97	2	0	2	1.7	1.68333	25.8667
A-49	OXY	0.0889253	1	NA	NA	NA	0	K007	A	241	MV5	F	94	3	0	5	0.9	2.93333	3.41667
A-52	OXY	0.0893258	3	NA	NA	3.3227e-07	0	J013	A	246	MV4	M	88	4	0	12	0.416667	1.25	NA
A-52	OXY	0.0901409	3	NA	NA	3.3227e-07	0	J013	A	246	MV4	M	88	4	0	12	0.416667	1.25	NA
E-01	OXY	0.0792983	4	NA	NA	NA	0	M008	E	171	MV5	F	96	1	0	3	0.783333	4.98333	49.4833
E-02	OXY	0.0809545	4	NA	NA	NA	0	K005	E	171	MV5	M	92	3	0	10	0.8	3.41667	49.0333
E-03	OXY	0.0835405	4	NA	NA	8.67019e-07	0	L035	E	171	MV5	M	90	2	0	8	1.11667	3.18333	48.95
E-03	OXY	0.0848573	4	NA	NA	8.67019e-07	0	L035	E	171	MV5	M	90	2	0	8	1.11667	3.18333	48.95
E-06	OXY	0.0828397	4	NA	NA	2.66879e-07	1	L003	E	171	MV5	F	91	2	0	11	0.683333	2.06667	48.5
E-06	OXY	0.0821092	4	NA	NA	2.66879e-07	1	L003	E	171	MV5	F	91	2	0	11	0.683333	2.06667	48.5
E-07	OXY	0.0863562	4	NA	NA	6.18278e-06	0	L001	E	172	MV4	F	83	2	0	2	0.216667	5.01667	27.7667
E-07	OXY	0.0828397	4	NA	NA	6.18278e-06	0	L001	E	172	MV4	F	83	2	0	2	0.216667	5.01667	27.7667
E-08	OXY	0.0851697	4	NA	NA	1.48203e-05	0	M009	E	172	MV4	F	85	1	0	1	0.4	5.2	27.4
E-08	OXY	0.0797254	4	NA	NA	1.48203e-05	0	M009	E	172	MV4	F	85	1	0	1	0.4	5.2	27.4
E-09	OXY	0.0908939	3	NA	NA	6.6879e-06	0	L053	E	172	MV4	F	87	1	0	10	0.533333	5.25	27.2167
E-09	OXY	0.0872366	3	NA	NA	6.6879e-06	0	L053	E	172	MV4	F	87	1	0	10	0.533333	5.25	27.2167
E-11	OXY	0.0922316	3	NA	NA	2.47751e-06	0	L121	E	172	MV4	M	93	2	0	2	1.26667	4.25	27.4833
E-11	OXY	0.0944576	3	NA	NA	2.47751e-06	0	L121	E	172	MV4	M	93	2	0	2	1.26667	4.25	27.4833
E-15	OXY	0.0908939	3	NA	NA	7.14263e-06	1	K011	E	172	MV4	M	97	3	0	11	1.76667	4.66667	26.5667
E-15	OXY	0.0946735	3	NA	NA	7.14263e-06	1	K011	E	172	MV4	M	97	3	0	11	1.76667	4.66667	26.5667
E-19	OXY	0.0939994	3	NA	NA	2.90415e-06	0	L096	E	172	MV4	M	92	2	0	13	2.55	4.41667	26.0333
E-19	OXY	0.0915893	3	NA	NA	2.90415e-06	0	L096	E	172	MV4	M	92	2	0	13	2.55	4.41667	26.0333
E-22	OXY	0.0866377	4	NA	NA	NA	0	L054	E	172	MV4	F	85	2	0	11	3.53333	3.6	25.8667
E-23	OXY	0.0933729	3	NA	NA	9.87488e-07	1	J032	E	172	MV4	M	99	4	0	15	3.51667	3.76667	25.7167
E-23	OXY	0.0947782	3	NA	NA	9.87488e-07	1	J032	E	172	MV4	M	99	4	0	15	3.51667	3.76667	25.7167
E-27	OXY	0.092425	1	NA	NA	6.16805e-08	0	J055	E	174	MV1	M	100	4	0	8	0.25	4.71667	76.5333
E-27	OXY	0.0927762	1	NA	NA	6.16805e-08	0	J055	E	174	MV1	M	100	4	0	8	0.25	4.71667	76.5333
E-29	OXY	0.0894388	1	NA	NA	1.8224e-06	0	K013	E	174	MV1	M	99	3	0	2	0.716667	4.41667	76.3667
E-29	OXY	0.0875296	1	NA	NA	1.8224e-06	0	K013	E	174	MV1	M	99	3	0	2	0.716667	4.41667	76.3667
E-30	OXY	0.0958855	3	NA	NA	0	0	L026	E	174	MV1	M	85	2	0	12	0.75	4.48333	76.2667
E-30	OXY	0.0958855	3	NA	NA	0	0	L026	E	174	MV1	M	85	2	0	12	0.75	4.48333	76.2667
E-31	OXY	0.092243	1	NA	NA	NA	0	L012	E	174	MV1	F	88	2	0	12	1.05	4.33333	76.1167
E-32	OXY	0.0912655	1	NA	NA	NA	0	L110	E	174	MV1	M	88	2	0	10	1.05	4.38333	76.0667
E-33	OXY	0.0894388	1	NA	NA	2.03307e-05	1	J004	E	174	MV1	F	88	4	0	12	1.45	4.05	76
E-33	OXY	0.0958154	1	NA	NA	2.03307e-05	1	J004	E	174	MV1	F	88	4	0	12	1.45	4.05	76
E-34	OXY	0.0845383	4	NA	NA	NA	0	J094	E	174	MV1	F	87	4	0	11	1.46667	4.13333	75.9
E-36	OXY	0.0897414	3	NA	NA	3.10054e-06	1	K037	E	174	MV1	F	88	2	0	12	0.2	3.75	75.55
E-36	OXY	0.0922316	3	NA	NA	3.10054e-06	1	K037	E	174	MV1	F	88	2	0	12	0.2	3.75	75.55
E-39	OXY	0.0935032	3	NA	NA	1.25824e-06	0	M006	E	174	MV1	M	105	1	0	2	0.766667	3.33333	75.4
E-39	OXY	0.0919169	3	NA	NA	1.25824e-06	0	M006	E	174	MV1	M	105	1	0	2	0.766667	3.33333	75.4
E-40	OXY	0.0884432	3	NA	NA	NA	0	J019	E	174	MV1	F	85	3	0	10	0.966667	3.46667	75.0667
E-43	OXY	0.0805533	4	NA	NA	2.61382e-06	1	L024	E	174	MV1	F	86	2	0	10	1.28333	3.61667	74.6
E-43	OXY	0.0828397	4	NA	NA	2.61382e-06	1	L024	E	174	MV1	F	86	2	0	10	1.28333	3.61667	74.6
E-45	OXY	0.0933729	3	NA	NA	1.21511e-05	0	K014	E	174	MV1	M	93	3	0	11	1.63333	3.31667	74.55
E-45	OXY	0.0884432	3	NA	NA	1.21511e-05	0	K014	E	174	MV1	M	93	3	0	11	1.63333	3.31667	74.55
E-48	OXY	0.0925342	3	NA	NA	2.49055e-07	0	J111	E	175	MV5	M	99	4	0	12	0.983333	2.9	55.8667
E-48	OXY	0.0932399	3	NA	NA	2.49055e-07	0	J111	E	175	MV5	M	99	4	0	12	0.983333	2.9	55.8667
E-49	OXY	0.0860688	4	NA	NA	1.23295e-05	0	L090	E	175	MV5	M	95	2	0	6	1.33333	2.65	55.7667
E-49	OXY	0.0908203	5	NA	NA	1.23295e-05	0	L090	E	175	MV5	M	95	2	0	6	1.33333	2.65	55.7667
E-49	OXY	0.0839661	5	NA	NA	1.23295e-05	0	L090	E	175	MV5	M	95	2	0	6	1.33333	2.65	55.7667
E-50	OXY	0.081046	5	NA	NA	5.28533e-07	0	L004	E	175	MV5	M	88	2	0	11	1.55	2.53333	55.6667
E-50	OXY	0.0820741	5	NA	NA	5.28533e-07	0	L004	E	175	MV5	M	88	2	0	11	1.55	2.53333	55.6667
E-51	OXY	0.0953986	1	NA	NA	1.63138e-06	0	L101	E	176	MV4	M	97	2	0	1	1.5	4.63333	29.3667
E-51	OXY	0.0972049	1	NA	NA	1.63138e-06	0	L101	E	176	MV4	M	97	2	0	1	1.5	4.63333	29.3667
E-54	OXY	0.0910556	1	NA	NA	6.16416e-06	0	L135	E	176	MV4	F	80	1	0	4	1.6	1.33333	29.0667
E-54	OXY	0.0945668	1	NA	NA	6.16416e-06	0	L135	E	176	MV4	F	80	1	0	4	1.6	1.33333	29.0667
E-55	OXY	0.0945666	3	NA	NA	1.45841e-06	0	L104	E	176	MV4	F	89	2	0	9	0.433333	3.73333	25.8333
E-55	OXY	0.0962745	3	NA	NA	1.45841e-06	0	L104	E	176	MV4	F	89	2	0	9	0.433333	3.73333	25.8333
E-56	OXY	0.0898097	4	NA	NA	9.69338e-06	1	L052	E	176	MV4	F	81	1	0	13	0.95	3.3	25.75
E-56	OXY	0.0864364	5	NA	NA	9.69338e-06	1	L052	E	176	MV4	F	81	1	0	13	0.95	3.3	25.75
E-56	OXY	0.0926558	5	NA	NA	9.69338e-06	1	L052	E	176	MV4	F	81	1	0	13	0.95	3.3	25.75
E-57	OXY	0.0922316	3	NA	NA	1.56241e-06	0	L019	E	176	MV4	F	84	2	0	10	0.7	2.65	25.65
E-57	OXY	0.0939994	3	NA	NA	1.56241e-06	0	L019	E	176	MV4	F	84	2	0	10	0.7	2.65	25.65
E-60	OXY	0.0896865	1	NA	NA	4.77302e-06	0	L011	E	177	MV1	M	93	2	0	10	0.733333	4.75	4.51667
E-60	OXY	0.0927762	1	NA	NA	4.77302e-06	0	L011	E	177	MV1	M	93	2	0	10	0.733333	4.75	4.51667
E-61	OXY	0.0891851	1	NA	NA	1.25726e-07	0	L007	E	177	MV1	M	89	2	0	4	1.05	4.51667	4.43333
E-61	OXY	0.0896865	1	NA	NA	1.25726e-07	0	L007	E	177	MV1	M	89	2	0	4	1.05	4.51667	4.43333
E-63	OXY	0.0856213	3	NA	NA	NA	0	L112	E	177	MV1	F	84	1	0	NA	NA	NA	3.85
E-65	OXY	0.0906207	1	NA	NA	9.45615e-08	0	L014	E	177	MV1	M	91	2	0	5	1.06667	4.15	3.28333
E-65	OXY	0.0910556	1	NA	NA	9.45615e-08	0	L014	E	177	MV1	M	91	2	0	5	1.06667	4.15	3.28333
E-66	OXY	0.0932727	1	NA	NA	1.58971e-05	0	J007	E	177	MV1	F	NA	4	0	NA	NA	NA	3.18333
E-66	OXY	0.0853329	3	NA	NA	1.58971e-05	0	J007	E	177	MV1	F	NA	4	0	NA	NA	NA	3.18333
E-66	OXY	0.0899432	3	NA	NA	1.58971e-05	0	J007	E	177	MV1	F	NA	4	0	NA	NA	NA	3.18333
E-67	OXY	0.0869806	3	NA	NA	3.61371e-06	0	J043	E	177	MV1	F	94	4	0	1	0.516667	3.4	3.08333
E-67	OXY	0.0856213	3	NA	NA	3.61371e-06	0	J043	E	177	MV1	F	94	4	0	1	0.516667	3.4	3.08333
E-67	OXY	0.0893759	4	NA	NA	3.61371e-06	0	J043	E	177	MV1	F	94	4	0	1	0.516667	3.4	3.08333
E-68	OXY	0.0841886	1	NA	NA	NA	0	L111	E	177	MV1	F	93	2	0	3	0.65	3.5	2.85
E-69	OXY	0.0934305	1	NA	NA	5.05599e-07	0	L152	E	177	MV1	M	82	1	0	11	0.866667	2.33333	3.8
E-69	OXY	0.092425	1	NA	NA	5.05599e-07	0	L152	E	177	MV1	M	82	1	0	11	0.866667	2.33333	3.8
E-70	OXY	0.0956329	3	NA	NA	1.56776e-06	1	I053	E	177	MV1	M	91	5	0	10	1.2	3.1	2.7
E-70	OXY	0.0955453	3	NA	NA	1.56776e-06	1	I053	E	177	MV1	M	91	5	0	10	1.2	3.1	2.7
E-70	OXY	0.0931043	3	NA	NA	1.56776e-06	1	I053	E	177	MV1	M	91	5	0	10	1.2	3.1	2.7
E-70	OXY	0.093879	3	NA	NA	1.56776e-06	1	I053	E	177	MV1	M	91	5	0	10	1.2	3.1	2.7
E-71	OXY	0.0922316	3	NA	NA	8.948e-07	0	M011	E	177	MV1	M	98	1	0	2	1.15	4.78333	4.06667
E-71	OXY	0.0908939	3	NA	NA	8.948e-07	0	M011	E	177	MV1	M	98	1	0	2	1.15	4.78333	4.06667
E-73	OXY	0.0809545	4	NA	NA	NA	0	K007	E	178	MV5	F	94	3	0	10	0.916667	4.5	73.5
E-74	OXY	0.0871834	4	NA	NA	NA	0	L120	E	179	MV4	M	92	2	0	3	0.65	3.83333	52.2667
E-75	OXY	0.0817323	4	NA	NA	7.40416e-08	0	L139	E	179	MV4	M	NA	2	0	10	1.15	3.38333	52.2167
E-75	OXY	0.0813475	4	NA	NA	7.40416e-08	0	L139	E	179	MV4	M	NA	2	0	10	1.15	3.38333	52.2167
E-76	OXY	0.0857753	4	NA	NA	NA	0	I089	E	179	MV4	M	88	5	0	5	1.5	1.6	52.15
P-03	OXY	0.094233	3	NA	NA	NA	0	L141	P	146	MV5	M	85	2	0	2	0.933333	4.4	5.33333
P-04	OXY	0.0916704	1	NA	NA	1.28367e-06	0	L004	P	146	MV5	M	88	2	0	4	1.08333	4.25	5.33333
P-04	OXY	0.0932727	1	NA	NA	1.28367e-06	0	L004	P	146	MV5	M	88	2	0	4	1.08333	4.25	5.33333
P-13	OXY	0.0862875	1	NA	NA	7.7143e-07	0	M001	P	146	MV5	M	84	1	0	8	1.76667	2.15	4.75
P-13	OXY	0.0875296	1	NA	NA	7.7143e-07	0	M001	P	146	MV5	M	84	1	0	8	1.76667	2.15	4.75
P-14	OXY	0.0886592	1	NA	NA	1.5072e-06	0	L142	P	146	MV5	M	91	1	0	8	0.366667	1.96667	1.33333
P-14	OXY	0.0903954	1	NA	NA	1.5072e-06	0	L142	P	146	MV5	M	91	1	0	8	0.366667	1.96667	1.33333
P-15	OXY	0.0878222	1	NA	NA	2.32048e-05	0	J045	P	146	MV5	F	85	4	0	10	0.666667	1.66667	1.33333
P-15	OXY	0.0830215	1	NA	NA	2.32048e-05	0	J045	P	146	MV5	F	85	4	0	10	0.666667	1.66667	1.33333
P-15	OXY	0.0926558	5	NA	NA	2.32048e-05	0	J045	P	146	MV5	F	85	4	0	10	0.666667	1.66667	1.33333
P-16	OXY	0.0889253	1	NA	NA	1.43731e-06	0	L020	P	146	MV5	F	79	2	0	10	0.916667	1.41667	1.33333
P-16	OXY	0.0906207	1	NA	NA	1.43731e-06	0	L020	P	146	MV5	F	79	2	0	10	0.916667	1.41667	1.33333
P-17	OXY	0.0883868	1	NA	NA	3.01095e-06	0	L007	P	147	MV1	M	89	2	0	7	0.35	4.38333	7.68333
P-17	OXY	0.0908408	1	NA	NA	3.01095e-06	0	L007	P	147	MV1	M	89	2	0	7	0.35	4.38333	7.68333
P-18	OXY	0.0878222	1	NA	NA	1.3067e-06	0	J019	P	147	MV1	F	82	3	0	5	0.716667	4.11667	7.58333
P-18	OXY	0.0894388	1	NA	NA	1.3067e-06	0	J019	P	147	MV1	F	82	3	0	5	0.716667	4.11667	7.58333
P-20	OXY	0.0893759	4	NA	NA	0	0	I053	P	147	MV1	M	90	5	0	4	1.48333	3.85	7.08333
P-20	OXY	0.0893759	4	NA	NA	0	0	I053	P	147	MV1	M	90	5	0	4	1.48333	3.85	7.08333
P-22	OXY	0.078417	4	NA	NA	0	0	J057	P	147	MV1	F	83	4	0	1	0.733333	2.81667	6.86667
P-22	OXY	0.078417	4	NA	NA	0	0	J057	P	147	MV1	F	83	4	0	1	0.733333	2.81667	6.86667
P-24	OXY	0.0869806	3	NA	NA	2.5467e-05	1	J026	P	147	MV1	F	85	4	0	1	0.516667	4.11667	7.78333
P-24	OXY	0.0941174	3	NA	NA	2.5467e-05	1	J026	P	147	MV1	F	85	4	0	1	0.516667	4.11667	7.78333
P-26	OXY	0.0888932	3	NA	NA	9.94947e-06	0	L111	P	147	MV1	F	88	2	0	4	1	3.9	7.51667
P-26	OXY	0.0844324	3	NA	NA	9.94947e-06	0	L111	P	147	MV1	F	88	2	0	4	1	3.9	7.51667
P-27	OXY	0.0884432	3	NA	NA	NA	0	K037	P	147	MV1	F	82	2	0	9	1.2	4.08333	7.13333
P-28	OXY	0.093879	3	NA	NA	7.7453e-06	0	L009	P	147	MV1	M	89	2	0	7	1.46667	3.93333	7.01667
P-28	OXY	0.0899432	3	NA	NA	7.7453e-06	0	L009	P	147	MV1	M	89	2	0	7	1.46667	3.93333	7.01667
P-32	OXY	0.0903348	3	NA	NA	1.73407e-05	0	J007	P	147	MV1	F	74	4	0	4	1.36667	3	2.71667
P-32	OXY	0.0950803	3	NA	NA	1.73407e-05	0	J007	P	147	MV1	F	74	4	0	4	1.36667	3	2.71667
P-32	OXY	0.0852529	5	NA	NA	1.73407e-05	0	J007	P	147	MV1	F	74	4	0	4	1.36667	3	2.71667
P-32	OXY	0.0924481	5	NA	NA	1.73407e-05	0	J007	P	147	MV1	F	74	4	0	4	1.36667	3	2.71667
P-35	OXY	0.0881078	1	NA	NA	2.61655e-06	0	L024	P	147	MV1	F	83	2	0	5	0.6	2.61667	2.03333
P-35	OXY	0.0903954	1	NA	NA	2.61655e-06	0	L024	P	147	MV1	F	83	2	0	5	0.6	2.61667	2.03333
P-36	OXY	0.0918658	1	NA	NA	2.03267e-06	0	J010	P	147	MV1	F	76	4	0	10	0.416667	4	2.66667
P-36	OXY	0.0938821	1	NA	NA	2.03267e-06	0	J010	P	147	MV1	F	76	4	0	10	0.416667	4	2.66667
P-37	OXY	0.0881078	1	NA	NA	2.61655e-06	1	J080	P	147	MV1	F	80	4	0	7	0.683333	3.85	2.55
P-37	OXY	0.0903954	1	NA	NA	2.61655e-06	1	J080	P	147	MV1	F	80	4	0	7	0.683333	3.85	2.55
P-40	OXY	0.0929456	1	NA	NA	2.46861e-07	0	J055	P	147	MV1	M	93	4	0	5	1.38333	3.73333	1.96667
P-40	OXY	0.092243	1	NA	NA	2.46861e-07	0	J055	P	147	MV1	M	93	4	0	5	1.38333	3.73333	1.96667
P-41	OXY	0.0838087	1	NA	NA	1.04794e-05	0	Skunk	P	147	MV1	M	78	1	0	4	1.6	3.56667	1.91667
P-41	OXY	0.0883868	1	NA	NA	1.04794e-05	0	Skunk	P	147	MV1	M	78	1	0	4	1.6	3.56667	1.91667
P-43	OXY	0.0908408	1	NA	NA	1.87292e-06	0	L094	P	151	MV4	M	82	1	0	10	0.75	5.48333	98.0167
P-43	OXY	0.0927762	1	NA	NA	1.87292e-06	0	L094	P	151	MV4	M	82	1	0	10	0.75	5.48333	98.0167
P-44	OXY	0.0899285	1	NA	NA	1.19573e-05	0	L017	P	151	MV4	M	83	2	0	5	0.45	4.21667	97.8333
P-44	OXY	0.0948187	1	NA	NA	1.19573e-05	0	L017	P	151	MV4	M	83	2	0	5	0.45	4.21667	97.8333
P-45	OXY	0.0939994	3	NA	NA	2.9562e-08	1	L103	P	151	MV4	M	84	2	0	8	0.616667	4.21667	97.6667
P-45	OXY	0.0937562	3	NA	NA	2.9562e-08	1	L103	P	151	MV4	M	84	2	0	8	0.616667	4.21667	97.6667
P-46	OXY	0.0878222	1	NA	NA	9.77183e-06	0	L001	P	151	MV4	F	80	2	0	2	0.516667	3.43333	97.55
P-46	OXY	0.092243	1	NA	NA	9.77183e-06	0	L001	P	151	MV4	F	80	2	0	2	0.516667	3.43333	97.55
P-47	OXY	0.0866092	1	NA	NA	2.68213e-06	1	L039	P	151	MV4	M	91	2	0	8	0.783333	3.3	97.4167
P-47	OXY	0.0889253	1	NA	NA	2.68213e-06	1	L039	P	151	MV4	M	91	2	0	8	0.783333	3.3	97.4167
P-48	OXY	0.0906207	1	NA	NA	2.70257e-06	0	L122	P	151	MV4	F	74	2	0	11	1.2	3.05	97.25
P-48	OXY	0.0929456	1	NA	NA	2.70257e-06	0	L122	P	151	MV4	F	74	2	0	11	1.2	3.05	97.25
P-50	OXY	0.0894388	1	NA	NA	1.42797e-07	0	L148	P	151	MV4	F	61	2	0	9	0.833333	2.6	97.0667
P-50	OXY	0.0891851	1	NA	NA	1.42797e-07	0	L148	P	151	MV4	F	61	2	0	9	0.833333	2.6	97.0667
P-50	OXY	0.0899285	1	NA	NA	1.42797e-07	0	L148	P	151	MV4	F	61	2	0	9	0.833333	2.6	97.0667
P-51	OXY	0.0908184	4	NA	NA	1.38831e-06	0	K011	P	151	MV4	M	93	3	0	5	0.433333	5.3	98.5167
P-51	OXY	0.0891521	4	NA	NA	1.38831e-06	0	K011	P	151	MV4	M	93	3	0	5	0.433333	5.3	98.5167
P-54	OXY	0.0957188	3	NA	NA	7.95295e-07	0	L123	P	151	MV4	M	85	2	0	11	1.18333	3.51667	96.8
P-54	OXY	0.0944576	3	NA	NA	7.95295e-07	0	L123	P	151	MV4	M	85	2	0	11	1.18333	3.51667	96.8
P-55	OXY	0.0905249	3	NA	NA	4.05551e-06	1	L071	P	151	MV4	M	90	2	0	11	1.23333	1.13333	95.1333
P-55	OXY	0.0933729	3	NA	NA	4.05551e-06	1	L071	P	151	MV4	M	90	2	0	11	1.23333	1.13333	95.1333
P-58	OXY	0.0956329	3	NA	NA	2.26789e-06	1	L053	P	154	MV4	F	78	1	0	12	0.783333	3.8	27.6667
P-58	OXY	0.0935032	3	NA	NA	2.26789e-06	1	L053	P	154	MV4	F	78	1	0	12	0.783333	3.8	27.6667
P-59	OXY	0.0882113	3	NA	NA	1.68768e-05	0	L018	P	154	MV4	F	88	2	0	1	1.11667	3.55	27.5833
P-59	OXY	0.0859041	3	NA	NA	1.68768e-05	0	L018	P	154	MV4	F	88	2	0	1	1.11667	3.55	27.5833
P-59	OXY	0.0924481	5	NA	NA	1.68768e-05	0	L018	P	154	MV4	F	88	2	0	1	1.11667	3.55	27.5833
P-59	OXY	0.0950295	5	NA	NA	1.68768e-05	0	L018	P	154	MV4	F	88	2	0	1	1.11667	3.55	27.5833
P-62	OXY	0.0925342	3	NA	NA	3.89965e-06	0	L121	P	154	MV4	M	89	2	0	1	1.96667	3.41667	26.8667
P-62	OXY	0.0897414	3	NA	NA	3.89965e-06	0	L121	P	154	MV4	M	89	2	0	1	1.96667	3.41667	26.8667
P-64	OXY	0.0952718	3	NA	NA	5.39555e-07	0	J088	P	154	MV4	M	103	4	0	7	0.883333	2.75	26.7
P-64	OXY	0.094233	3	NA	NA	5.39555e-07	0	J088	P	154	MV4	M	103	4	0	7	0.883333	2.75	26.7
P-65	OXY	0.0882087	4	NA	NA	1.43083e-05	0	L052	P	154	MV4	F	72	1	0	0	1.11667	2.53333	26.6
P-65	OXY	0.0935582	4	NA	NA	1.43083e-05	0	L052	P	154	MV4	F	72	1	0	0	1.11667	2.53333	26.6
P-66	OXY	0.0903348	3	NA	NA	NA	0	L135	P	154	MV4	F	75	1	0	8	0.916667	1.7	23.6333
P-68	OXY	0.0932727	1	NA	NA	2.01459e-06	0	J151	P	157	MV1	M	95	4	0	1	0.783333	3.6	53.2833
P-68	OXY	0.0912655	1	NA	NA	2.01459e-06	0	J151	P	157	MV1	M	95	4	0	1	0.783333	3.6	53.2833
P-69	OXY	0.0869134	4	NA	NA	1.15402e-05	0	I054	P	157	MV1	M	101	5	0	10	0.266667	2.23333	53.1667
P-69	OXY	0.0821092	4	NA	NA	1.15402e-05	0	I054	P	157	MV1	M	101	5	0	10	0.266667	2.23333	53.1667
P-75	OXY	0.0838016	3	NA	NA	8.70814e-06	0	J149	P	159	MV4	F	82	4	0	1	0.433333	3.36667	1.86667
P-75	OXY	0.0879749	3	NA	NA	8.70814e-06	0	J149	P	159	MV4	F	82	4	0	1	0.433333	3.36667	1.86667
P-76	OXY	0.0842126	4	NA	NA	2.29746e-06	0	L101	P	159	MV4	M	93	2	0	5	0.75	3.16667	1.75
P-76	OXY	0.0863562	4	NA	NA	2.29746e-06	0	L101	P	159	MV4	M	93	2	0	5	0.75	3.16667	1.75
T-03	OXY	0.0923844	3	NA	NA	4.88534e-07	0	M012	E	171	MV5	F	101	1	0	4	0.966667	1.9	48.3833
T-03	OXY	0.0933729	3	NA	NA	4.88534e-07	0	M012	E	171	MV5	F	101	1	0	4	0.966667	1.9	48.3833
T-05	OXY	0.0854757	4	NA	NA	3.43306e-06	0	M016	E	178	MV5	M	92	1	0	1	1.25	4.3	73.3667
T-05	OXY	0.0824783	4	NA	NA	3.43306e-06	0	M016	E	178	MV5	M	92	1	0	1	1.25	4.3	73.3667
T-05	OXY	0.0815672	5	NA	NA	3.43306e-06	0	M016	E	178	MV5	M	92	1	0	1	1.25	4.3	73.3667
T-05	OXY	0.0815672	5	NA	NA	3.43306e-06	0	M016	E	178	MV5	M	92	1	0	1	1.25	4.3	73.3667
